# Supplementary material for: Virologic outcomes on dolutegravir-, atazanavir-, or efavirenz-based ART in urban Zimbabwe: A longitudinal study
Source: PLoS One. 2024 Feb 23;19(2):e0293162. doi: 10.1371/journal.pone.0293162 (PMC10890724; doi:10.1371/journal.pone.0293162)
Supplement: S1 Data — (ZIP) [file pone.0293162.s001.zip]

Archive with 2 entries (2 files):
- vsdata_a.csv
- vsdata_b.csv
