# Supplementary material for: Virologic outcomes on dolutegravir-, atazanavir-, or efavirenz-based ART in urban Zimbabwe: A longitudinal study
Source: PLoS One. 2024 Feb 23;19(2):e0293162. doi: 10.1371/journal.pone.0293162 (PMC10890724; doi:10.1371/journal.pone.0293162)
Supplement: S1 Data — (ZIP) [file pone.0293162.s001.zip › vsdata_a.csv]

	id	Week	suppressed	imputed	sex	age_cat	age_switch	regimen	CD4_cat	cd4_count	tot	CD4_cat4	CD4_cat3	CD4_cat2	age_cat2
1	00060ATV/r	12	0	0	Male	>50	52	ATV/r	<100	34	1	<100	<200	<200	40+
2	00070ATV/r	12	1	0	Female	31-50	47	ATV/r	200-499	383	1	350+	200-499	350+	40+
3	00081ATV/r	12	0	0	Male	19-30	19	ATV/r	<100	94	1	<100	<200	<200	12-19_
4	00098ATV/r	12	0	0	Male	12-18_	16	ATV/r	200-499	310	1	200-349	200-499	200-349	12-19_
5	00119ATV/r	12	0	0	Male	31-50	42	ATV/r	200-499	279	1	200-349	200-499	200-349	40+
6	00149ATV/r	12	1	0	Female	31-50	47	ATV/r	200-499	253	1	200-349	200-499	200-349	40+
7	00152ATV/r	12	0	0	Female	12-18_	16	ATV/r	100-199	143	1	100-199	<200	<200	12-19_
8	00157ATV/r	12	0	0	Male	19-30	23	ATV/r	<100	80	1	<100	<200	<200	20-29
9	00160DTG	12	1	0	Male	12-18_	17	DTG	<100	52	1	<100	<200	<200	12-19_
10	00202DTG	12	0	0	Male	>50	61	DTG	<100	18	1	<100	<200	<200	40+
11	00234ATV/r	12	0	0	Male	12-18_	16	ATV/r	200-499	323	1	200-349	200-499	200-349	12-19_
12	00244DTG	12	0	0	Female	31-50	35	DTG	<100	8	1	<100	<200	<200	30-39
13	00253ATV/r	12	1	0	Female	31-50	39	ATV/r	<100	39	1	<100	<200	<200	30-39
14	00262ATV/r	12	0	0	Female	19-30	22	ATV/r	100-199	144	1	100-199	<200	<200	20-29
15	00277ATV/r	12	0	0	Female	31-50	48	ATV/r	200-499	315	1	200-349	200-499	200-349	40+
16	00305ATV/r	12	1	0	Male	12-18_	18	ATV/r	500+	531	1	350+	500+	350+	12-19_
17	00309ATV/r	12	1	0	Female	31-50	46	ATV/r	500+	545	1	350+	500+	350+	40+
18	00345ATV/r	12	0	0	Male	19-30	19	ATV/r	200-499	402	1	350+	200-499	350+	12-19_
19	00353ATV/r	12	1	0	Male	12-18_	17	ATV/r	500+	535	1	350+	500+	350+	12-19_
20	00365ATV/r	12	1	0	Female	31-50	38	ATV/r	500+	892	1	350+	500+	350+	30-39
21	00389ATV/r	12	1	0	Female	19-30	30	ATV/r	500+	771	1	350+	500+	350+	30-39
22	00393ATV/r	12	0	0	Male	19-30	26	ATV/r	<100	77	1	<100	<200	<200	20-29
23	00412ATV/r	12	1	0	Female	19-30	22	ATV/r	200-499	236	1	200-349	200-499	200-349	20-29
24	00434ATV/r	12	0	0	Female	19-30	28	ATV/r	200-499	400	1	350+	200-499	350+	20-29
25	00444ATV/r	12	1	0	Male	19-30	19	ATV/r	100-199	158	1	100-199	<200	<200	12-19_
26	00460ATV/r	12	1	0	Male	31-50	32	ATV/r	<100	70	1	<100	<200	<200	30-39
27	00470ATV/r	12	1	0	Female	19-30	21	ATV/r	100-199	164	1	100-199	<200	<200	20-29
28	00490ATV/r	12	1	0	Female	19-30	26	ATV/r	100-199	145	1	100-199	<200	<200	20-29
29	00521ATV/r	12	1	0	Male	31-50	41	ATV/r	<100	41	1	<100	<200	<200	40+
30	00532ATV/r	12	1	0	Female	>50	52	ATV/r	200-499	234	1	200-349	200-499	200-349	40+
31	00544ATV/r	12	1	0	Male	12-18_	18	ATV/r	200-499	456	1	350+	200-499	350+	12-19_
32	00593ATV/r	12	0	0	Female	19-30	21	ATV/r	500+	604	1	350+	500+	350+	20-29
33	00608DTG	12	1	0	Female	19-30	23	DTG	200-499	214	1	200-349	200-499	200-349	20-29
34	00616DTG	12	0	0	Male	12-18_	16	DTG	200-499	392	1	350+	200-499	350+	12-19_
35	00660ATV/r	12	0	0	Male	31-50	45	ATV/r	200-499	366	1	350+	200-499	350+	40+
36	00662ATV/r	12	1	0	Female	31-50	41	ATV/r	500+	613	1	350+	500+	350+	40+
37	00673DTG	12	1	0	Male	12-18_	18	DTG	200-499	475	1	350+	200-499	350+	12-19_
38	00675ATV/r	12	1	0	Male	31-50	43	ATV/r	100-199	131	1	100-199	<200	<200	40+
39	00707ATV/r	12	1	0	Female	12-18_	17	ATV/r	100-199	169	1	100-199	<200	<200	12-19_
40	00710ATV/r	12	1	0	Female	31-50	32	ATV/r	200-499	313	1	200-349	200-499	200-349	30-39
41	00716ATV/r	12	1	0	Female	31-50	41	ATV/r	500+	885	1	350+	500+	350+	40+
42	00718DTG	12	1	0	Male	31-50	43	DTG	500+	507	1	350+	500+	350+	40+
43	00728ATV/r	12	0	0	Male	12-18_	15	ATV/r	200-499	252	1	200-349	200-499	200-349	12-19_
44	00760ATV/r	12	1	0	Male	31-50	48	ATV/r	<100	19	1	<100	<200	<200	40+
45	00763ATV/r	12	0	0	Male	31-50	39	ATV/r	<100	38	1	<100	<200	<200	30-39
46	00782ATV/r	12	1	0	Female	31-50	33	ATV/r	500+	653	1	350+	500+	350+	30-39
47	00801ATV/r	12	1	0	Male	31-50	36	ATV/r	200-499	262	1	200-349	200-499	200-349	30-39
48	00853ATV/r	12	0	0	Male	31-50	44	ATV/r	<100	36	1	<100	<200	<200	40+
49	00860ATV/r	12	1	0	Female	31-50	41	ATV/r	100-199	116	1	100-199	<200	<200	40+
50	00867DTG	12	1	0	Female	12-18_	16	DTG	100-199	131	1	100-199	<200	<200	12-19_
51	00872DTG	12	0	0	Male	19-30	22	DTG	<100	10	1	<100	<200	<200	20-29
52	00895ATV/r	12	1	0	Female	19-30	22	ATV/r	100-199	193	1	100-199	<200	<200	20-29
53	00905ATV/r	12	0	0	Male	19-30	21	ATV/r	100-199	104	1	100-199	<200	<200	20-29
54	00934ATV/r	12	0	0	Male	19-30	22	ATV/r	200-499	231	1	200-349	200-499	200-349	20-29
55	00939ATV/r	12	0	0	Male	19-30	19	ATV/r	200-499	282	1	200-349	200-499	200-349	12-19_
56	00943ATV/r	12	0	0	Female	12-18_	17	ATV/r	200-499	231	1	200-349	200-499	200-349	12-19_
57	00980ATV/r	12	0	0	Male	19-30	21	ATV/r	<100	41	1	<100	<200	<200	20-29
58	01020ATV/r	12	1	0	Female	12-18_	17	ATV/r	200-499	335	1	200-349	200-499	200-349	12-19_
59	01025DTG	12	1	0	Female	12-18_	13	DTG	500+	709	1	350+	500+	350+	12-19_
60	01028ATV/r	12	0	0	Male	12-18_	16	ATV/r	100-199	155	1	100-199	<200	<200	12-19_
61	01045ATV/r	12	1	0	Male	31-50	31	ATV/r	<100	30	1	<100	<200	<200	30-39
62	01056ATV/r	12	1	0	Male	19-30	20	ATV/r	<100	73	1	<100	<200	<200	20-29
63	01058ATV/r	12	1	0	Female	19-30	19	ATV/r	100-199	111	1	100-199	<200	<200	12-19_
64	01067ATV/r	12	0	0	Male	31-50	36	ATV/r	<100	50	1	<100	<200	<200	30-39
65	01079DTG	12	0	0	Female	12-18_	16	DTG	200-499	381	1	350+	200-499	350+	12-19_
66	01092ATV/r	12	0	0	Female	19-30	20	ATV/r	<100	9	1	<100	<200	<200	20-29
67	01093DTG	12	1	0	Male	19-30	24	DTG	200-499	267	1	200-349	200-499	200-349	20-29
68	01096ATV/r	12	0	0	Female	31-50	36	ATV/r	200-499	423	1	350+	200-499	350+	30-39
69	01104ATV/r	12	1	0	Female	19-30	25	ATV/r	<100	21	1	<100	<200	<200	20-29
70	01105ATV/r	12	1	0	Male	>50	61	ATV/r	200-499	336	1	200-349	200-499	200-349	40+
71	01115ATV/r	12	1	0	Female	12-18_	18	ATV/r	200-499	457	1	350+	200-499	350+	12-19_
72	01119ATV/r	12	1	0	Male	31-50	46	ATV/r	<100	47	1	<100	<200	<200	40+
73	01161ATV/r	12	0	0	Male	19-30	20	ATV/r	<100	20	1	<100	<200	<200	20-29
74	01163DTG	12	0	0	Male	12-18_	16	DTG	500+	708	1	350+	500+	350+	12-19_
75	01173ATV/r	12	0	0	Female	12-18_	17	ATV/r	100-199	116	1	100-199	<200	<200	12-19_
76	01180ATV/r	12	1	0	Female	31-50	37	ATV/r	<100	48	1	<100	<200	<200	30-39
77	01183ATV/r	12	1	0	Male	12-18_	18	ATV/r	500+	894	1	350+	500+	350+	12-19_
78	01223ATV/r	12	0	0	Male	31-50	39	ATV/r	200-499	207	1	200-349	200-499	200-349	30-39
79	01227ATV/r	12	0	0	Female	12-18_	17	ATV/r	100-199	105	1	100-199	<200	<200	12-19_
80	01240ATV/r	12	0	0	Male	31-50	50	ATV/r	100-199	126	1	100-199	<200	<200	40+
81	01243ATV/r	12	1	0	Male	31-50	45	ATV/r	100-199	106	1	100-199	<200	<200	40+
82	01245DTG	12	0	0	Female	12-18_	12	DTG	200-499	459	1	350+	200-499	350+	12-19_
83	01251ATV/r	12	0	0	Female	19-30	20	ATV/r	<100	6	1	<100	<200	<200	20-29
84	01283ATV/r	12	1	0	Female	19-30	23	ATV/r	200-499	353	1	350+	200-499	350+	20-29
85	01304ATV/r	12	1	0	Male	31-50	40	ATV/r	100-199	104	1	100-199	<200	<200	40+
86	01337ATV/r	12	1	0	Male	>50	52	ATV/r	100-199	133	1	100-199	<200	<200	40+
87	01340ATV/r	12	1	0	Female	19-30	21	ATV/r	<100	69	1	<100	<200	<200	20-29
88	01376ATV/r	12	1	0	Female	19-30	23	ATV/r	200-499	383	1	350+	200-499	350+	20-29
89	01383ATV/r	12	0	0	Female	31-50	43	ATV/r	<100	27	1	<100	<200	<200	40+
90	01405ATV/r	12	0	0	Female	12-18_	16	ATV/r	<100	32	1	<100	<200	<200	12-19_
91	01412ATV/r	12	1	0	Female	19-30	23	ATV/r	200-499	289	1	200-349	200-499	200-349	20-29
92	01429ATV/r	12	1	0	Male	19-30	23	ATV/r	<100	35	1	<100	<200	<200	20-29
93	01436ATV/r	12	1	0	Female	12-18_	17	ATV/r	200-499	229	1	200-349	200-499	200-349	12-19_
94	01446ATV/r	12	1	0	Female	19-30	20	ATV/r	200-499	369	1	350+	200-499	350+	20-29
95	01497ATV/r	12	1	0	Female	31-50	39	ATV/r	100-199	121	1	100-199	<200	<200	30-39
96	01508ATV/r	12	1	0	Female	12-18_	13	ATV/r	200-499	416	1	350+	200-499	350+	12-19_
97	01545ATV/r	12	0	0	Male	19-30	26	ATV/r	200-499	383	1	350+	200-499	350+	20-29
98	01551ATV/r	12	1	0	Female	12-18_	15	ATV/r	200-499	230	1	200-349	200-499	200-349	12-19_
99	01565ATV/r	12	1	0	Male	31-50	43	ATV/r	<100	73	1	<100	<200	<200	40+
100	01577ATV/r	12	0	0	Female	12-18_	13	ATV/r	200-499	452	1	350+	200-499	350+	12-19_
101	01578ATV/r	12	1	0	Female	31-50	50	ATV/r	100-199	160	1	100-199	<200	<200	40+
102	01589ATV/r	12	1	0	Female	19-30	30	ATV/r	<100	25	1	<100	<200	<200	30-39
103	01596ATV/r	12	0	0	Male	31-50	32	ATV/r	<100	31	1	<100	<200	<200	30-39
104	01615ATV/r	12	1	0	Female	12-18_	14	ATV/r	200-499	335	1	200-349	200-499	200-349	12-19_
105	01621ATV/r	12	1	0	Male	19-30	20	ATV/r	200-499	264	1	200-349	200-499	200-349	20-29
106	01632ATV/r	12	0	0	Male	19-30	25	ATV/r	<100	97	1	<100	<200	<200	20-29
107	01658ATV/r	12	0	0	Male	12-18_	14	ATV/r	100-199	165	1	100-199	<200	<200	12-19_
108	01681ATV/r	12	0	0	Male	19-30	19	ATV/r	<100	17	1	<100	<200	<200	12-19_
109	01684ATV/r	12	1	0	Female	19-30	24	ATV/r	<100	85	1	<100	<200	<200	20-29
110	01705ATV/r	12	1	0	Male	31-50	47	ATV/r	200-499	252	1	200-349	200-499	200-349	40+
111	01740ATV/r	12	1	0	Female	31-50	45	ATV/r	500+	570	1	350+	500+	350+	40+
112	01748ATV/r	12	1	0	Male	>50	56	ATV/r	<100	27	1	<100	<200	<200	40+
113	01753ATV/r	12	1	0	Female	12-18_	18	ATV/r	500+	608	1	350+	500+	350+	12-19_
114	01783ATV/r	12	1	0	Male	12-18_	18	ATV/r	200-499	495	1	350+	200-499	350+	12-19_
115	01798ATV/r	12	1	0	Female	31-50	50	ATV/r	200-499	373	1	350+	200-499	350+	40+
116	01861ATV/r	12	0	0	Female	19-30	19	ATV/r	100-199	163	1	100-199	<200	<200	12-19_
117	01869ATV/r	12	1	0	Female	12-18_	14	ATV/r	100-199	105	1	100-199	<200	<200	12-19_
118	01871ATV/r	12	0	0	Male	19-30	23	ATV/r	<100	87	1	<100	<200	<200	20-29
119	01876ATV/r	12	1	0	Female	31-50	38	ATV/r	<100	34	1	<100	<200	<200	30-39
120	01889ATV/r	12	1	0	Female	31-50	40	ATV/r	500+	596	1	350+	500+	350+	40+
121	01892ATV/r	12	1	0	Female	12-18_	18	ATV/r	500+	527	1	350+	500+	350+	12-19_
122	01901DTG	12	1	0	Male	19-30	25	DTG	200-499	327	1	200-349	200-499	200-349	20-29
123	01918DTG	12	1	0	Male	19-30	25	DTG	200-499	448	1	350+	200-499	350+	20-29
124	01925ATV/r	12	1	0	Male	19-30	20	ATV/r	<100	52	1	<100	<200	<200	20-29
125	01938ATV/r	12	0	0	Male	19-30	23	ATV/r	200-499	239	1	200-349	200-499	200-349	20-29
126	01943ATV/r	12	1	0	Female	31-50	43	ATV/r	<100	6	1	<100	<200	<200	40+
127	01944DTG	12	1	0	Male	19-30	21	DTG	200-499	252	1	200-349	200-499	200-349	20-29
128	01954ATV/r	12	1	0	Female	19-30	23	ATV/r	500+	596	1	350+	500+	350+	20-29
129	01979DTG	12	1	0	Female	12-18_	15	DTG	200-499	488	1	350+	200-499	350+	12-19_
130	01995ATV/r	12	0	0	Male	19-30	25	ATV/r	100-199	136	1	100-199	<200	<200	20-29
131	01997ATV/r	12	0	0	Female	12-18_	16	ATV/r	500+	616	1	350+	500+	350+	12-19_
132	02018ATV/r	12	1	0	Male	>50	53	ATV/r	100-199	155	1	100-199	<200	<200	40+
133	02028ATV/r	12	1	0	Male	19-30	21	ATV/r	200-499	206	1	200-349	200-499	200-349	20-29
134	02041ATV/r	12	1	0	Male	19-30	20	ATV/r	200-499	340	1	200-349	200-499	200-349	20-29
135	02054ATV/r	12	1	0	Male	31-50	32	ATV/r	<100	32	1	<100	<200	<200	30-39
136	02078ATV/r	12	1	0	Female	12-18_	13	ATV/r	<100	68	1	<100	<200	<200	12-19_
137	02113ATV/r	12	1	0	Male	19-30	19	ATV/r	500+	902	1	350+	500+	350+	12-19_
138	02114ATV/r	12	1	0	Male	19-30	23	ATV/r	100-199	148	1	100-199	<200	<200	20-29
139	02125ATV/r	12	1	0	Female	12-18_	18	ATV/r	200-499	430	1	350+	200-499	350+	12-19_
140	02159ATV/r	12	1	0	Female	19-30	23	ATV/r	200-499	363	1	350+	200-499	350+	20-29
141	02164ATV/r	12	0	0	Female	31-50	33	ATV/r	200-499	287	1	200-349	200-499	200-349	30-39
142	02177ATV/r	12	0	0	Male	19-30	19	ATV/r	200-499	281	1	200-349	200-499	200-349	12-19_
143	02185DTG	12	1	0	Male	31-50	49	DTG	500+	553	1	350+	500+	350+	40+
144	02196ATV/r	12	0	0	Male	12-18_	15	ATV/r	100-199	185	1	100-199	<200	<200	12-19_
145	02210DTG	12	1	0	Female	>50	52	DTG	500+	619	1	350+	500+	350+	40+
146	02248ATV/r	12	0	0	Female	31-50	36	ATV/r	<100	51	1	<100	<200	<200	30-39
147	02253ATV/r	12	0	0	Female	19-30	23	ATV/r	500+	637	1	350+	500+	350+	20-29
148	02266ATV/r	12	0	0	Male	31-50	43	ATV/r	<100	81	1	<100	<200	<200	40+
149	02267ATV/r	12	1	0	Female	19-30	19	ATV/r	500+	744	1	350+	500+	350+	12-19_
150	02268DTG	12	0	0	Female	31-50	48	DTG	100-199	116	1	100-199	<200	<200	40+
151	02279ATV/r	12	0	0	Male	19-30	19	ATV/r	200-499	401	1	350+	200-499	350+	12-19_
152	02291ATV/r	12	0	0	Female	19-30	30	ATV/r	<100	29	1	<100	<200	<200	30-39
153	02292ATV/r	12	1	0	Female	31-50	44	ATV/r	200-499	238	1	200-349	200-499	200-349	40+
154	02293ATV/r	12	0	0	Male	31-50	42	ATV/r	100-199	127	1	100-199	<200	<200	40+
155	02295ATV/r	12	1	0	Female	19-30	21	ATV/r	<100	28	1	<100	<200	<200	20-29
156	02297ATV/r	12	1	0	Male	19-30	25	ATV/r	200-499	310	1	200-349	200-499	200-349	20-29
157	02316ATV/r	12	0	0	Male	12-18_	12	ATV/r	200-499	313	1	200-349	200-499	200-349	12-19_
158	02318ATV/r	12	0	0	Female	12-18_	15	ATV/r	200-499	231	1	200-349	200-499	200-349	12-19_
159	02367ATV/r	12	1	0	Male	19-30	28	ATV/r	200-499	247	1	200-349	200-499	200-349	20-29
160	02371ATV/r	12	0	0	Female	12-18_	15	ATV/r	100-199	110	1	100-199	<200	<200	12-19_
161	02382DTG	12	1	0	Male	12-18_	15	DTG	200-499	495	1	350+	200-499	350+	12-19_
162	02384ATV/r	12	0	0	Male	12-18_	17	ATV/r	500+	1074	1	350+	500+	350+	12-19_
163	02395DTG	12	1	0	Female	19-30	21	DTG	500+	590	1	350+	500+	350+	20-29
164	02399ATV/r	12	1	0	Female	19-30	23	ATV/r	<100	51	1	<100	<200	<200	20-29
165	02403ATV/r	12	0	0	Female	31-50	41	ATV/r	100-199	154	1	100-199	<200	<200	40+
166	02425ATV/r	12	1	0	Female	19-30	27	ATV/r	500+	537	1	350+	500+	350+	20-29
167	02428ATV/r	12	0	0	Female	19-30	23	ATV/r	200-499	326	1	200-349	200-499	200-349	20-29
168	02431ATV/r	12	0	0	Male	12-18_	17	ATV/r	<100	9	1	<100	<200	<200	12-19_
169	02438ATV/r	12	0	0	Female	19-30	30	ATV/r	<100	41	1	<100	<200	<200	30-39
170	02442ATV/r	12	0	0	Female	12-18_	18	ATV/r	200-499	431	1	350+	200-499	350+	12-19_
171	02445ATV/r	12	1	0	Female	12-18_	18	ATV/r	200-499	302	1	200-349	200-499	200-349	12-19_
172	02460ATV/r	12	0	0	Male	19-30	21	ATV/r	200-499	358	1	350+	200-499	350+	20-29
173	02516ATV/r	12	1	0	Female	12-18_	17	ATV/r	200-499	319	1	200-349	200-499	200-349	12-19_
174	02526DTG	12	1	0	Female	>50	54	DTG	500+	554	1	350+	500+	350+	40+
175	02553ATV/r	12	1	0	Female	12-18_	17	ATV/r	500+	567	1	350+	500+	350+	12-19_
176	02602ATV/r	12	0	0	Male	12-18_	16	ATV/r	200-499	283	1	200-349	200-499	200-349	12-19_
177	02618DTG	12	0	0	Female	31-50	41	DTG	200-499	256	1	200-349	200-499	200-349	40+
178	02674ATV/r	12	0	0	Male	12-18_	18	ATV/r	200-499	339	1	200-349	200-499	200-349	12-19_
179	02703ATV/r	12	0	0	Male	31-50	45	ATV/r	200-499	393	1	350+	200-499	350+	40+
180	02719ATV/r	12	0	0	Male	19-30	19	ATV/r	200-499	247	1	200-349	200-499	200-349	12-19_
181	02741ATV/r	12	1	0	Female	19-30	19	ATV/r	<100	27	1	<100	<200	<200	12-19_
182	02745ATV/r	12	0	0	Male	19-30	19	ATV/r	100-199	176	1	100-199	<200	<200	12-19_
183	02760ATV/r	12	0	0	Female	12-18_	18	ATV/r	<100	72	1	<100	<200	<200	12-19_
184	02809ATV/r	12	1	0	Male	31-50	42	ATV/r	<100	43	1	<100	<200	<200	40+
185	02817ATV/r	12	1	0	Female	31-50	32	ATV/r	<100	3	1	<100	<200	<200	30-39
186	02828ATV/r	12	1	0	Male	31-50	37	ATV/r	<100	10	1	<100	<200	<200	30-39
187	02909DTG	12	1	0	Male	>50	61	DTG	200-499	203	1	200-349	200-499	200-349	40+
188	02912ATV/r	12	1	0	Female	>50	52	ATV/r	<100	28	1	<100	<200	<200	40+
189	02926ATV/r	12	1	0	Male	31-50	37	ATV/r	<100	5	1	<100	<200	<200	30-39
190	02932ATV/r	12	1	0	Female	12-18_	12	ATV/r	200-499	217	1	200-349	200-499	200-349	12-19_
191	02946ATV/r	12	1	0	Male	31-50	44	ATV/r	<100	11	1	<100	<200	<200	40+
192	02964ATV/r	12	1	0	Female	31-50	44	ATV/r	200-499	355	1	350+	200-499	350+	40+
193	02977ATV/r	12	1	0	Female	31-50	34	ATV/r	200-499	318	1	200-349	200-499	200-349	30-39
194	03010ATV/r	12	1	0	Female	19-30	20	ATV/r	100-199	195	1	100-199	<200	<200	20-29
195	03031DTG	12	1	0	Male	19-30	19	DTG	200-499	379	1	350+	200-499	350+	12-19_
196	03036DTG	12	1	0	Male	>50	72	DTG	200-499	470	1	350+	200-499	350+	40+
197	03064ATV/r	12	1	0	Female	31-50	38	ATV/r	500+	534	1	350+	500+	350+	30-39
198	03067ATV/r	12	1	0	Female	12-18_	14	ATV/r	<100	21	1	<100	<200	<200	12-19_
199	03072ATV/r	12	0	0	Female	19-30	29	ATV/r	<100	32	1	<100	<200	<200	20-29
200	03077ATV/r	12	0	0	Male	31-50	41	ATV/r	200-499	411	1	350+	200-499	350+	40+
201	03087ATV/r	12	1	0	Female	19-30	29	ATV/r	500+	530	1	350+	500+	350+	20-29
202	03107ATV/r	12	1	0	Female	19-30	28	ATV/r	500+	642	1	350+	500+	350+	20-29
203	03110DTG	12	1	0	Female	12-18_	17	DTG	500+	809	1	350+	500+	350+	12-19_
204	03130ATV/r	12	1	0	Male	12-18_	18	ATV/r	200-499	260	1	200-349	200-499	200-349	12-19_
205	03137ATV/r	12	1	0	Male	31-50	40	ATV/r	200-499	282	1	200-349	200-499	200-349	40+
206	03146ATV/r	12	0	0	Female	12-18_	18	ATV/r	200-499	411	1	350+	200-499	350+	12-19_
207	03176ATV/r	12	1	0	Male	>50	65	ATV/r	200-499	370	1	350+	200-499	350+	40+
208	03193ATV/r	12	0	0	Male	19-30	22	ATV/r	500+	764	1	350+	500+	350+	20-29
209	03242ATV/r	12	1	0	Male	31-50	49	ATV/r	200-499	327	1	200-349	200-499	200-349	40+
210	03245ATV/r	12	1	0	Male	19-30	20	ATV/r	<100	20	1	<100	<200	<200	20-29
211	03257ATV/r	12	0	0	Female	19-30	24	ATV/r	<100	15	1	<100	<200	<200	20-29
212	03293ATV/r	12	0	0	Female	12-18_	16	ATV/r	100-199	150	1	100-199	<200	<200	12-19_
213	03353ATV/r	12	0	0	Male	31-50	32	ATV/r	<100	51	1	<100	<200	<200	30-39
214	03403DTG	12	1	0	Male	12-18_	15	DTG	500+	784	1	350+	500+	350+	12-19_
215	03421ATV/r	12	0	0	Female	31-50	43	ATV/r	200-499	217	1	200-349	200-499	200-349	40+
216	03427ATV/r	12	1	0	Female	31-50	36	ATV/r	200-499	406	1	350+	200-499	350+	30-39
217	03432ATV/r	12	1	0	Male	31-50	33	ATV/r	200-499	214	1	200-349	200-499	200-349	30-39
218	03437DTG	12	0	0	Female	31-50	34	DTG	<100	16	1	<100	<200	<200	30-39
219	03449ATV/r	12	0	0	Male	>50	65	ATV/r	200-499	315	1	200-349	200-499	200-349	40+
220	03457DTG	12	1	0	Female	31-50	42	DTG	500+	1184	1	350+	500+	350+	40+
221	03480ATV/r	12	0	0	Female	12-18_	17	ATV/r	<100	98	1	<100	<200	<200	12-19_
222	03497ATV/r	12	0	0	Male	19-30	26	ATV/r	100-199	162	1	100-199	<200	<200	20-29
223	03498DTG	12	0	0	Male	31-50	45	DTG	<100	31	1	<100	<200	<200	40+
224	03501ATV/r	12	1	0	Male	31-50	35	ATV/r	<100	19	1	<100	<200	<200	30-39
225	03507ATV/r	12	1	0	Female	12-18_	18	ATV/r	<100	86	1	<100	<200	<200	12-19_
226	03537DTG	12	1	0	Male	12-18_	16	DTG	200-499	288	1	200-349	200-499	200-349	12-19_
227	03600ATV/r	12	1	0	Female	31-50	36	ATV/r	100-199	160	1	100-199	<200	<200	30-39
228	03603DTG	12	0	0	Male	19-30	29	DTG	200-499	239	1	200-349	200-499	200-349	20-29
229	03616ATV/r	12	1	0	Male	31-50	45	ATV/r	<100	94	1	<100	<200	<200	40+
230	03678ATV/r	12	0	0	Male	12-18_	13	ATV/r	200-499	499	1	350+	200-499	350+	12-19_
231	03684ATV/r	12	1	0	Male	19-30	30	ATV/r	<100	10	1	<100	<200	<200	30-39
232	03688ATV/r	12	0	0	Female	19-30	23	ATV/r	200-499	234	1	200-349	200-499	200-349	20-29
233	03711ATV/r	12	0	0	Female	31-50	46	ATV/r	<100	32	1	<100	<200	<200	40+
234	03750DTG	12	0	0	Female	12-18_	12	DTG	500+	724	1	350+	500+	350+	12-19_
235	03775ATV/r	12	0	0	Male	31-50	34	ATV/r	<100	9	1	<100	<200	<200	30-39
236	03834ATV/r	12	1	0	Female	12-18_	14	ATV/r	100-199	142	1	100-199	<200	<200	12-19_
237	03866ATV/r	12	1	0	Female	31-50	41	ATV/r	200-499	423	1	350+	200-499	350+	40+
238	03880ATV/r	12	1	0	Male	31-50	40	ATV/r	100-199	192	1	100-199	<200	<200	40+
239	03894ATV/r	12	1	0	Female	31-50	31	ATV/r	200-499	249	1	200-349	200-499	200-349	30-39
240	03905ATV/r	12	1	0	Female	19-30	19	ATV/r	200-499	278	1	200-349	200-499	200-349	12-19_
241	03919ATV/r	12	0	0	Male	19-30	22	ATV/r	100-199	199	1	100-199	<200	<200	20-29
242	03930ATV/r	12	0	0	Female	19-30	25	ATV/r	<100	13	1	<100	<200	<200	20-29
243	03938ATV/r	12	0	0	Male	31-50	34	ATV/r	<100	35	1	<100	<200	<200	30-39
244	03960DTG	12	1	0	Female	12-18_	15	DTG	500+	562	1	350+	500+	350+	12-19_
245	03963ATV/r	12	0	0	Male	31-50	40	ATV/r	<100	45	1	<100	<200	<200	40+
246	03990ATV/r	12	0	0	Female	31-50	42	ATV/r	100-199	115	1	100-199	<200	<200	40+
247	04033ATV/r	12	1	0	Male	31-50	50	ATV/r	<100	70	1	<100	<200	<200	40+
248	04040ATV/r	12	1	0	Male	12-18_	18	ATV/r	<100	66	1	<100	<200	<200	12-19_
249	04044ATV/r	12	1	0	Female	19-30	22	ATV/r	100-199	108	1	100-199	<200	<200	20-29
250	04048ATV/r	12	0	0	Female	12-18_	18	ATV/r	<100	32	1	<100	<200	<200	12-19_
251	04054ATV/r	12	0	0	Female	31-50	47	ATV/r	<100	88	1	<100	<200	<200	40+
252	04103ATV/r	12	0	0	Female	31-50	33	ATV/r	<100	20	1	<100	<200	<200	30-39
253	04105ATV/r	12	1	0	Female	19-30	23	ATV/r	200-499	409	1	350+	200-499	350+	20-29
254	04132ATV/r	12	0	0	Male	31-50	47	ATV/r	<100	67	1	<100	<200	<200	40+
255	04146ATV/r	12	0	0	Male	19-30	20	ATV/r	100-199	151	1	100-199	<200	<200	20-29
256	04173ATV/r	12	1	0	Female	12-18_	15	ATV/r	<100	46	1	<100	<200	<200	12-19_
257	04174ATV/r	12	0	0	Male	31-50	42	ATV/r	<100	9	1	<100	<200	<200	40+
258	04213ATV/r	12	1	0	Female	31-50	37	ATV/r	<100	73	1	<100	<200	<200	30-39
259	04220ATV/r	12	0	0	Male	31-50	46	ATV/r	<100	97	1	<100	<200	<200	40+
260	04240ATV/r	12	0	0	Male	19-30	23	ATV/r	200-499	415	1	350+	200-499	350+	20-29
261	04319ATV/r	12	0	0	Male	19-30	24	ATV/r	<100	28	1	<100	<200	<200	20-29
262	04347ATV/r	12	0	0	Female	19-30	21	ATV/r	<100	86	1	<100	<200	<200	20-29
263	04380ATV/r	12	0	0	Male	19-30	22	ATV/r	<100	67	1	<100	<200	<200	20-29
264	04381ATV/r	12	1	0	Male	12-18_	18	ATV/r	200-499	349	1	200-349	200-499	200-349	12-19_
265	04383ATV/r	12	1	0	Female	31-50	31	ATV/r	100-199	161	1	100-199	<200	<200	30-39
266	04386DTG	12	1	0	Female	19-30	24	DTG	100-199	140	1	100-199	<200	<200	20-29
267	04389ATV/r	12	0	0	Male	12-18_	15	ATV/r	<100	41	1	<100	<200	<200	12-19_
268	04393ATV/r	12	0	0	Female	31-50	31	ATV/r	200-499	339	1	200-349	200-499	200-349	30-39
269	04404ATV/r	12	1	0	Male	31-50	42	ATV/r	200-499	256	1	200-349	200-499	200-349	40+
270	04410ATV/r	12	0	0	Male	12-18_	17	ATV/r	100-199	107	1	100-199	<200	<200	12-19_
271	04446ATV/r	12	1	0	Female	19-30	27	ATV/r	200-499	405	1	350+	200-499	350+	20-29
272	04459ATV/r	12	0	0	Female	19-30	20	ATV/r	<100	88	1	<100	<200	<200	20-29
273	04484ATV/r	12	0	0	Female	12-18_	15	ATV/r	100-199	170	1	100-199	<200	<200	12-19_
274	04499ATV/r	12	0	0	Female	31-50	45	ATV/r	100-199	139	1	100-199	<200	<200	40+
275	04507ATV/r	12	0	0	Male	19-30	20	ATV/r	200-499	430	1	350+	200-499	350+	20-29
276	04511ATV/r	12	0	0	Female	19-30	25	ATV/r	<100	49	1	<100	<200	<200	20-29
277	04571ATV/r	12	0	0	Female	>50	66	ATV/r	200-499	217	1	200-349	200-499	200-349	40+
278	04577ATV/r	12	0	0	Male	31-50	33	ATV/r	100-199	130	1	100-199	<200	<200	30-39
279	04595ATV/r	12	0	0	Male	12-18_	15	ATV/r	500+	555	1	350+	500+	350+	12-19_
280	04636ATV/r	12	1	0	Male	>50	68	ATV/r	200-499	331	1	200-349	200-499	200-349	40+
281	04653ATV/r	12	1	0	Female	>50	53	ATV/r	200-499	410	1	350+	200-499	350+	40+
282	04668ATV/r	12	0	0	Male	19-30	19	ATV/r	200-499	251	1	200-349	200-499	200-349	12-19_
283	04671ATV/r	12	1	0	Female	31-50	42	ATV/r	200-499	358	1	350+	200-499	350+	40+
284	04685ATV/r	12	0	0	Male	31-50	44	ATV/r	<100	27	1	<100	<200	<200	40+
285	04703ATV/r	12	0	0	Male	12-18_	16	ATV/r	<100	79	1	<100	<200	<200	12-19_
286	04709ATV/r	12	1	0	Male	31-50	33	ATV/r	<100	69	1	<100	<200	<200	30-39
287	04714ATV/r	12	1	0	Male	31-50	47	ATV/r	100-199	130	1	100-199	<200	<200	40+
288	04737ATV/r	12	0	0	Male	19-30	26	ATV/r	200-499	231	1	200-349	200-499	200-349	20-29
289	04766ATV/r	12	0	0	Male	19-30	20	ATV/r	100-199	193	1	100-199	<200	<200	20-29
290	04767ATV/r	12	0	0	Male	19-30	20	ATV/r	<100	79	1	<100	<200	<200	20-29
291	04788DTG	12	0	0	Female	19-30	19	DTG	200-499	414	1	350+	200-499	350+	12-19_
292	04797ATV/r	12	1	0	Female	31-50	31	ATV/r	<100	13	1	<100	<200	<200	30-39
293	04847ATV/r	12	1	0	Female	19-30	22	ATV/r	500+	651	1	350+	500+	350+	20-29
294	04869ATV/r	12	1	0	Female	>50	54	ATV/r	100-199	198	1	100-199	<200	<200	40+
295	04959ATV/r	12	1	0	Female	31-50	39	ATV/r	100-199	177	1	100-199	<200	<200	30-39
296	04972DTG	12	1	0	Female	12-18_	13	DTG	500+	709	1	350+	500+	350+	12-19_
297	04973ATV/r	12	1	0	Male	19-30	20	ATV/r	200-499	428	1	350+	200-499	350+	20-29
298	04977ATV/r	12	0	0	Female	31-50	38	ATV/r	<100	33	1	<100	<200	<200	30-39
299	04978DTG	12	0	0	Female	12-18_	17	DTG	200-499	239	1	200-349	200-499	200-349	12-19_
300	04991ATV/r	12	1	0	Female	31-50	44	ATV/r	200-499	305	1	200-349	200-499	200-349	40+
301	04995ATV/r	12	1	0	Male	31-50	36	ATV/r	100-199	182	1	100-199	<200	<200	30-39
302	05007ATV/r	12	0	0	Male	19-30	21	ATV/r	200-499	220	1	200-349	200-499	200-349	20-29
303	05035ATV/r	12	0	0	Female	19-30	29	ATV/r	100-199	112	1	100-199	<200	<200	20-29
304	05056ATV/r	12	0	0	Female	31-50	35	ATV/r	<100	68	1	<100	<200	<200	30-39
305	05069ATV/r	12	0	0	Female	31-50	35	ATV/r	<100	10	1	<100	<200	<200	30-39
306	05074ATV/r	12	1	0	Female	19-30	27	ATV/r	<100	63	1	<100	<200	<200	20-29
307	05095ATV/r	12	1	0	Male	31-50	39	ATV/r	<100	69	1	<100	<200	<200	30-39
308	05123ATV/r	12	0	0	Male	>50	60	ATV/r	<100	93	1	<100	<200	<200	40+
309	05134ATV/r	12	0	0	Male	19-30	21	ATV/r	200-499	303	1	200-349	200-499	200-349	20-29
310	05147ATV/r	12	0	0	Male	>50	62	ATV/r	<100	94	1	<100	<200	<200	40+
311	05165ATV/r	12	0	0	Male	31-50	43	ATV/r	100-199	158	1	100-199	<200	<200	40+
312	05166ATV/r	12	0	0	Female	12-18_	18	ATV/r	200-499	346	1	200-349	200-499	200-349	12-19_
313	05171ATV/r	12	0	0	Male	19-30	22	ATV/r	200-499	378	1	350+	200-499	350+	20-29
314	05179ATV/r	12	1	0	Female	12-18_	17	ATV/r	100-199	102	1	100-199	<200	<200	12-19_
315	05196ATV/r	12	0	0	Male	12-18_	14	ATV/r	<100	16	1	<100	<200	<200	12-19_
316	05204ATV/r	12	1	0	Female	31-50	40	ATV/r	500+	522	1	350+	500+	350+	40+
317	05223ATV/r	12	1	0	Female	19-30	26	ATV/r	200-499	351	1	350+	200-499	350+	20-29
318	05231ATV/r	12	1	0	Female	>50	54	ATV/r	200-499	357	1	350+	200-499	350+	40+
319	05274ATV/r	12	1	0	Male	>50	51	ATV/r	100-199	128	1	100-199	<200	<200	40+
320	05277ATV/r	12	0	0	Female	12-18_	18	ATV/r	100-199	108	1	100-199	<200	<200	12-19_
321	05282DTG	12	0	0	Female	19-30	20	DTG	100-199	175	1	100-199	<200	<200	20-29
322	05288ATV/r	12	1	0	Female	19-30	27	ATV/r	200-499	322	1	200-349	200-499	200-349	20-29
323	05310ATV/r	12	1	0	Male	12-18_	17	ATV/r	200-499	331	1	200-349	200-499	200-349	12-19_
324	05343ATV/r	12	1	0	Female	31-50	33	ATV/r	200-499	395	1	350+	200-499	350+	30-39
325	05369ATV/r	12	1	0	Female	19-30	25	ATV/r	200-499	289	1	200-349	200-499	200-349	20-29
326	05398ATV/r	12	0	0	Male	31-50	49	ATV/r	<100	26	1	<100	<200	<200	40+
327	05414ATV/r	12	1	0	Male	19-30	28	ATV/r	200-499	231	1	200-349	200-499	200-349	20-29
328	05448ATV/r	12	1	0	Female	>50	66	ATV/r	500+	567	1	350+	500+	350+	40+
329	05451ATV/r	12	1	0	Female	>50	53	ATV/r	200-499	392	1	350+	200-499	350+	40+
330	05480ATV/r	12	0	0	Male	31-50	47	ATV/r	200-499	256	1	200-349	200-499	200-349	40+
331	05494ATV/r	12	0	0	Female	31-50	48	ATV/r	200-499	205	1	200-349	200-499	200-349	40+
332	05516ATV/r	12	0	0	Female	19-30	20	ATV/r	200-499	263	1	200-349	200-499	200-349	20-29
333	05519ATV/r	12	1	0	Female	12-18_	16	ATV/r	100-199	144	1	100-199	<200	<200	12-19_
334	05535ATV/r	12	0	0	Female	19-30	23	ATV/r	200-499	227	1	200-349	200-499	200-349	20-29
335	05561ATV/r	12	1	0	Female	12-18_	18	ATV/r	<100	57	1	<100	<200	<200	12-19_
336	05602ATV/r	12	0	0	Male	31-50	34	ATV/r	<100	32	1	<100	<200	<200	30-39
337	05604ATV/r	12	1	0	Male	31-50	33	ATV/r	<100	28	1	<100	<200	<200	30-39
338	05614DTG	12	1	0	Female	31-50	33	DTG	200-499	203	1	200-349	200-499	200-349	30-39
339	05642DTG	12	1	0	Female	12-18_	15	DTG	500+	773	1	350+	500+	350+	12-19_
340	05649DTG	12	1	0	Female	>50	65	DTG	200-499	286	1	200-349	200-499	200-349	40+
341	05658ATV/r	12	0	0	Male	12-18_	18	ATV/r	200-499	485	1	350+	200-499	350+	12-19_
342	05689ATV/r	12	1	0	Female	31-50	48	ATV/r	100-199	160	1	100-199	<200	<200	40+
343	05713ATV/r	12	1	0	Female	31-50	38	ATV/r	100-199	133	1	100-199	<200	<200	30-39
344	05716ATV/r	12	1	0	Female	31-50	42	ATV/r	500+	511	1	350+	500+	350+	40+
345	05722ATV/r	12	0	0	Female	31-50	37	ATV/r	<100	15	1	<100	<200	<200	30-39
346	05728DTG	12	1	0	Female	31-50	42	DTG	500+	708	1	350+	500+	350+	40+
347	05740ATV/r	12	1	0	Male	19-30	19	ATV/r	<100	26	1	<100	<200	<200	12-19_
348	05758ATV/r	12	0	0	Male	19-30	22	ATV/r	100-199	191	1	100-199	<200	<200	20-29
349	05805ATV/r	12	1	0	Male	19-30	25	ATV/r	<100	28	1	<100	<200	<200	20-29
350	05826ATV/r	12	1	0	Female	19-30	22	ATV/r	200-499	436	1	350+	200-499	350+	20-29
351	05835ATV/r	12	1	0	Female	19-30	25	ATV/r	500+	624	1	350+	500+	350+	20-29
352	05860ATV/r	12	0	0	Female	31-50	40	ATV/r	200-499	314	1	200-349	200-499	200-349	40+
353	05865DTG	12	1	0	Female	31-50	38	DTG	500+	530	1	350+	500+	350+	30-39
354	05880ATV/r	12	0	0	Female	19-30	19	ATV/r	<100	30	1	<100	<200	<200	12-19_
355	05891ATV/r	12	1	0	Female	31-50	46	ATV/r	100-199	152	1	100-199	<200	<200	40+
356	05901DTG	12	1	0	Female	31-50	36	DTG	200-499	431	1	350+	200-499	350+	30-39
357	05904ATV/r	12	1	0	Female	31-50	45	ATV/r	200-499	220	1	200-349	200-499	200-349	40+
358	05925ATV/r	12	1	0	Male	31-50	36	ATV/r	<100	39	1	<100	<200	<200	30-39
359	05936ATV/r	12	1	0	Male	12-18_	16	ATV/r	<100	13	1	<100	<200	<200	12-19_
360	05958ATV/r	12	1	0	Male	31-50	34	ATV/r	<100	29	1	<100	<200	<200	30-39
361	05975ATV/r	12	0	0	Male	19-30	21	ATV/r	200-499	414	1	350+	200-499	350+	20-29
362	06001ATV/r	12	1	0	Female	19-30	25	ATV/r	200-499	243	1	200-349	200-499	200-349	20-29
363	06012ATV/r	12	0	0	Female	31-50	34	ATV/r	100-199	142	1	100-199	<200	<200	30-39
364	06048ATV/r	12	0	0	Male	>50	62	ATV/r	100-199	149	1	100-199	<200	<200	40+
365	06084ATV/r	12	1	0	Female	19-30	20	ATV/r	100-199	108	1	100-199	<200	<200	20-29
366	06118ATV/r	12	0	0	Female	>50	52	ATV/r	<100	59	1	<100	<200	<200	40+
367	06119ATV/r	12	1	0	Female	19-30	24	ATV/r	200-499	224	1	200-349	200-499	200-349	20-29
368	06140ATV/r	12	1	0	Female	12-18_	17	ATV/r	<100	30	1	<100	<200	<200	12-19_
369	06170ATV/r	12	0	0	Female	12-18_	16	ATV/r	200-499	422	1	350+	200-499	350+	12-19_
370	06181DTG	12	1	0	Female	12-18_	16	DTG	200-499	269	1	200-349	200-499	200-349	12-19_
371	06194ATV/r	12	0	0	Female	19-30	22	ATV/r	100-199	184	1	100-199	<200	<200	20-29
372	06215ATV/r	12	1	0	Female	31-50	40	ATV/r	500+	503	1	350+	500+	350+	40+
373	06232ATV/r	12	0	0	Male	12-18_	16	ATV/r	100-199	106	1	100-199	<200	<200	12-19_
374	06237ATV/r	12	0	0	Female	31-50	32	ATV/r	<100	22	1	<100	<200	<200	30-39
375	06386ATV/r	12	0	0	Female	12-18_	17	ATV/r	100-199	144	1	100-199	<200	<200	12-19_
376	06417ATV/r	12	0	0	Female	12-18_	14	ATV/r	200-499	373	1	350+	200-499	350+	12-19_
377	06431ATV/r	12	1	0	Female	12-18_	18	ATV/r	200-499	244	1	200-349	200-499	200-349	12-19_
378	06450ATV/r	12	1	0	Male	19-30	19	ATV/r	200-499	450	1	350+	200-499	350+	12-19_
379	06503ATV/r	12	1	0	Male	12-18_	16	ATV/r	<100	21	1	<100	<200	<200	12-19_
380	06553ATV/r	12	1	0	Female	31-50	44	ATV/r	200-499	279	1	200-349	200-499	200-349	40+
381	06554ATV/r	12	0	0	Male	19-30	25	ATV/r	200-499	242	1	200-349	200-499	200-349	20-29
382	06565ATV/r	12	0	0	Male	19-30	27	ATV/r	100-199	116	1	100-199	<200	<200	20-29
383	06588ATV/r	12	1	0	Male	31-50	42	ATV/r	200-499	360	1	350+	200-499	350+	40+
384	06605ATV/r	12	0	0	Female	19-30	20	ATV/r	100-199	174	1	100-199	<200	<200	20-29
385	06618ATV/r	12	0	0	Female	19-30	20	ATV/r	100-199	159	1	100-199	<200	<200	20-29
386	06670ATV/r	12	1	0	Female	31-50	41	ATV/r	200-499	256	1	200-349	200-499	200-349	40+
387	06690ATV/r	12	1	0	Female	31-50	41	ATV/r	500+	579	1	350+	500+	350+	40+
388	06692ATV/r	12	1	0	Female	19-30	19	ATV/r	200-499	393	1	350+	200-499	350+	12-19_
389	06702ATV/r	12	1	0	Male	>50	59	ATV/r	<100	24	1	<100	<200	<200	40+
390	06715ATV/r	12	1	0	Female	31-50	49	ATV/r	200-499	454	1	350+	200-499	350+	40+
391	06717DTG	12	1	0	Male	31-50	42	DTG	<100	40	1	<100	<200	<200	40+
392	06746ATV/r	12	0	0	Female	31-50	44	ATV/r	<100	13	1	<100	<200	<200	40+
393	06763ATV/r	12	1	0	Male	19-30	24	ATV/r	200-499	324	1	200-349	200-499	200-349	20-29
394	06780ATV/r	12	0	0	Female	31-50	40	ATV/r	<100	56	1	<100	<200	<200	40+
395	06785ATV/r	12	1	0	Male	31-50	48	ATV/r	500+	578	1	350+	500+	350+	40+
396	06810ATV/r	12	0	0	Male	12-18_	17	ATV/r	<100	37	1	<100	<200	<200	12-19_
397	06813ATV/r	12	0	0	Female	19-30	23	ATV/r	<100	68	1	<100	<200	<200	20-29
398	06823DTG	12	1	0	Male	19-30	23	DTG	200-499	378	1	350+	200-499	350+	20-29
399	06836ATV/r	12	0	0	Male	19-30	27	ATV/r	200-499	354	1	350+	200-499	350+	20-29
400	06850ATV/r	12	1	0	Female	19-30	19	ATV/r	200-499	305	1	200-349	200-499	200-349	12-19_
401	06862ATV/r	12	0	0	Female	12-18_	18	ATV/r	<100	12	1	<100	<200	<200	12-19_
402	06864ATV/r	12	1	0	Female	31-50	31	ATV/r	200-499	290	1	200-349	200-499	200-349	30-39
403	06885ATV/r	12	1	0	Female	19-30	23	ATV/r	200-499	313	1	200-349	200-499	200-349	20-29
404	06892ATV/r	12	0	0	Female	19-30	26	ATV/r	200-499	327	1	200-349	200-499	200-349	20-29
405	06897ATV/r	12	1	0	Female	19-30	19	ATV/r	200-499	228	1	200-349	200-499	200-349	12-19_
406	06899ATV/r	12	1	0	Female	>50	53	ATV/r	200-499	456	1	350+	200-499	350+	40+
407	06902ATV/r	12	1	0	Male	12-18_	18	ATV/r	500+	620	1	350+	500+	350+	12-19_
408	06913ATV/r	12	1	0	Female	31-50	50	ATV/r	200-499	356	1	350+	200-499	350+	40+
409	06921ATV/r	12	1	0	Female	31-50	41	ATV/r	500+	531	1	350+	500+	350+	40+
410	06934DTG	12	1	0	Female	19-30	19	DTG	<100	77	1	<100	<200	<200	12-19_
411	06951ATV/r	12	0	0	Female	19-30	24	ATV/r	200-499	243	1	200-349	200-499	200-349	20-29
412	06974ATV/r	12	1	0	Female	31-50	46	ATV/r	200-499	412	1	350+	200-499	350+	40+
413	06985ATV/r	12	0	0	Male	31-50	36	ATV/r	200-499	216	1	200-349	200-499	200-349	30-39
414	07009ATV/r	12	0	0	Male	>50	52	ATV/r	500+	548	1	350+	500+	350+	40+
415	07041ATV/r	12	0	0	Female	12-18_	17	ATV/r	200-499	254	1	200-349	200-499	200-349	12-19_
416	07100DTG	12	1	0	Male	>50	57	DTG	<100	89	1	<100	<200	<200	40+
417	07106ATV/r	12	1	0	Male	19-30	22	ATV/r	100-199	148	1	100-199	<200	<200	20-29
418	07110DTG	12	1	0	Male	19-30	26	DTG	<100	93	1	<100	<200	<200	20-29
419	07127ATV/r	12	0	0	Female	19-30	21	ATV/r	100-199	133	1	100-199	<200	<200	20-29
420	07132ATV/r	12	0	0	Male	31-50	35	ATV/r	100-199	129	1	100-199	<200	<200	30-39
421	07159ATV/r	12	1	0	Male	31-50	46	ATV/r	200-499	301	1	200-349	200-499	200-349	40+
422	07164ATV/r	12	0	0	Male	19-30	25	ATV/r	<100	56	1	<100	<200	<200	20-29
423	07180ATV/r	12	1	0	Male	19-30	24	ATV/r	100-199	154	1	100-199	<200	<200	20-29
424	07205ATV/r	12	0	0	Female	31-50	46	ATV/r	<100	90	1	<100	<200	<200	40+
425	07221DTG	12	1	0	Male	12-18_	15	DTG	200-499	366	1	350+	200-499	350+	12-19_
426	07224ATV/r	12	1	0	Female	31-50	44	ATV/r	100-199	198	1	100-199	<200	<200	40+
427	07231ATV/r	12	0	0	Female	19-30	21	ATV/r	<100	96	1	<100	<200	<200	20-29
428	07240ATV/r	12	0	0	Female	19-30	24	ATV/r	<100	8	1	<100	<200	<200	20-29
429	07244ATV/r	12	1	0	Male	19-30	20	ATV/r	200-499	457	1	350+	200-499	350+	20-29
430	07260ATV/r	12	0	0	Male	19-30	20	ATV/r	200-499	296	1	200-349	200-499	200-349	20-29
431	07272ATV/r	12	1	0	Male	31-50	34	ATV/r	<100	21	1	<100	<200	<200	30-39
432	07281ATV/r	12	1	0	Male	31-50	33	ATV/r	<100	87	1	<100	<200	<200	30-39
433	07286ATV/r	12	0	0	Female	31-50	34	ATV/r	<100	65	1	<100	<200	<200	30-39
434	07293ATV/r	12	0	0	Male	12-18_	16	ATV/r	<100	25	1	<100	<200	<200	12-19_
435	07297ATV/r	12	0	0	Female	12-18_	17	ATV/r	200-499	335	1	200-349	200-499	200-349	12-19_
436	07307ATV/r	12	0	0	Male	31-50	49	ATV/r	500+	517	1	350+	500+	350+	40+
437	07320DTG	12	0	0	Female	19-30	19	DTG	200-499	309	1	200-349	200-499	200-349	12-19_
438	07348ATV/r	12	0	0	Male	12-18_	13	ATV/r	<100	51	1	<100	<200	<200	12-19_
439	07376DTG	12	0	0	Female	12-18_	15	DTG	200-499	354	1	350+	200-499	350+	12-19_
440	07396ATV/r	12	0	0	Male	19-30	20	ATV/r	200-499	250	1	200-349	200-499	200-349	20-29
441	07409ATV/r	12	0	0	Female	31-50	35	ATV/r	<100	17	1	<100	<200	<200	30-39
442	07439ATV/r	12	1	0	Male	31-50	48	ATV/r	100-199	103	1	100-199	<200	<200	40+
443	07450ATV/r	12	0	0	Female	>50	53	ATV/r	<100	31	1	<100	<200	<200	40+
444	07459DTG	12	1	0	Male	19-30	23	DTG	200-499	491	1	350+	200-499	350+	20-29
445	07498DTG	12	1	0	Female	12-18_	16	DTG	500+	747	1	350+	500+	350+	12-19_
446	07525ATV/r	12	1	0	Female	12-18_	18	ATV/r	100-199	117	1	100-199	<200	<200	12-19_
447	07551ATV/r	12	0	0	Female	31-50	41	ATV/r	<100	50	1	<100	<200	<200	40+
448	07570ATV/r	12	1	0	Female	31-50	34	ATV/r	<100	66	1	<100	<200	<200	30-39
449	07576ATV/r	12	0	0	Male	19-30	22	ATV/r	100-199	136	1	100-199	<200	<200	20-29
450	07583ATV/r	12	1	0	Male	>50	60	ATV/r	<100	10	1	<100	<200	<200	40+
451	07586ATV/r	12	0	0	Female	31-50	33	ATV/r	200-499	463	1	350+	200-499	350+	30-39
452	07592ATV/r	12	1	0	Female	19-30	26	ATV/r	200-499	291	1	200-349	200-499	200-349	20-29
453	07593ATV/r	12	0	0	Female	19-30	25	ATV/r	200-499	469	1	350+	200-499	350+	20-29
454	07594ATV/r	12	0	0	Male	>50	52	ATV/r	100-199	118	1	100-199	<200	<200	40+
455	07600ATV/r	12	0	0	Female	12-18_	17	ATV/r	200-499	337	1	200-349	200-499	200-349	12-19_
456	07628ATV/r	12	0	0	Female	31-50	39	ATV/r	200-499	276	1	200-349	200-499	200-349	30-39
457	07629ATV/r	12	1	0	Female	19-30	23	ATV/r	100-199	169	1	100-199	<200	<200	20-29
458	07654ATV/r	12	1	0	Male	31-50	38	ATV/r	<100	75	1	<100	<200	<200	30-39
459	07658ATV/r	12	1	0	Female	31-50	31	ATV/r	200-499	255	1	200-349	200-499	200-349	30-39
460	07740DTG	12	1	0	Female	19-30	24	DTG	200-499	370	1	350+	200-499	350+	20-29
461	07741ATV/r	12	0	0	Female	12-18_	16	ATV/r	200-499	213	1	200-349	200-499	200-349	12-19_
462	07764ATV/r	12	1	0	Male	19-30	19	ATV/r	<100	10	1	<100	<200	<200	12-19_
463	07775ATV/r	12	1	0	Female	19-30	27	ATV/r	100-199	140	1	100-199	<200	<200	20-29
464	07776ATV/r	12	0	0	Female	19-30	21	ATV/r	200-499	200	1	200-349	200-499	200-349	20-29
465	07810ATV/r	12	0	0	Female	12-18_	17	ATV/r	<100	50	1	<100	<200	<200	12-19_
466	07842ATV/r	12	0	0	Female	19-30	21	ATV/r	100-199	149	1	100-199	<200	<200	20-29
467	07846ATV/r	12	1	0	Male	19-30	24	ATV/r	200-499	225	1	200-349	200-499	200-349	20-29
468	07848ATV/r	12	0	0	Male	19-30	20	ATV/r	200-499	270	1	200-349	200-499	200-349	20-29
469	07862ATV/r	12	1	0	Male	19-30	20	ATV/r	100-199	177	1	100-199	<200	<200	20-29
470	07886ATV/r	12	1	0	Female	31-50	50	ATV/r	200-499	380	1	350+	200-499	350+	40+
471	07901DTG	12	0	0	Female	12-18_	16	DTG	200-499	473	1	350+	200-499	350+	12-19_
472	07905ATV/r	12	0	0	Female	19-30	28	ATV/r	200-499	265	1	200-349	200-499	200-349	20-29
473	07925ATV/r	12	1	0	Male	12-18_	18	ATV/r	200-499	364	1	350+	200-499	350+	12-19_
474	07930ATV/r	12	0	0	Female	31-50	33	ATV/r	<100	19	1	<100	<200	<200	30-39
475	07940ATV/r	12	0	0	Female	12-18_	16	ATV/r	100-199	180	1	100-199	<200	<200	12-19_
476	07954DTG	12	1	0	Male	19-30	25	DTG	500+	542	1	350+	500+	350+	20-29
477	07978ATV/r	12	1	0	Male	31-50	33	ATV/r	<100	4	1	<100	<200	<200	30-39
478	07981DTG	12	0	0	Female	12-18_	17	DTG	<100	80	1	<100	<200	<200	12-19_
479	08006ATV/r	12	0	0	Female	31-50	35	ATV/r	<100	93	1	<100	<200	<200	30-39
480	08009ATV/r	12	1	0	Male	31-50	40	ATV/r	100-199	189	1	100-199	<200	<200	40+
481	08021ATV/r	12	1	0	Female	19-30	23	ATV/r	200-499	263	1	200-349	200-499	200-349	20-29
482	08025ATV/r	12	0	0	Female	>50	53	ATV/r	<100	59	1	<100	<200	<200	40+
483	08082ATV/r	12	1	0	Female	19-30	21	ATV/r	200-499	243	1	200-349	200-499	200-349	20-29
484	08100ATV/r	12	1	0	Male	>50	56	ATV/r	500+	570	1	350+	500+	350+	40+
485	08105ATV/r	12	1	0	Female	19-30	25	ATV/r	100-199	116	1	100-199	<200	<200	20-29
486	08128DTG	12	0	0	Female	>50	60	DTG	500+	538	1	350+	500+	350+	40+
487	08145ATV/r	12	0	0	Male	>50	55	ATV/r	200-499	282	1	200-349	200-499	200-349	40+
488	08162ATV/r	12	1	0	Female	19-30	19	ATV/r	200-499	246	1	200-349	200-499	200-349	12-19_
489	08206ATV/r	12	1	0	Female	31-50	44	ATV/r	<100	63	1	<100	<200	<200	40+
490	08219ATV/r	12	0	0	Female	19-30	19	ATV/r	200-499	416	1	350+	200-499	350+	12-19_
491	08222ATV/r	12	0	0	Male	31-50	39	ATV/r	<100	41	1	<100	<200	<200	30-39
492	08223ATV/r	12	1	0	Female	12-18_	13	ATV/r	<100	36	1	<100	<200	<200	12-19_
493	08228ATV/r	12	1	0	Male	31-50	34	ATV/r	<100	89	1	<100	<200	<200	30-39
494	08255ATV/r	12	0	0	Female	19-30	21	ATV/r	<100	70	1	<100	<200	<200	20-29
495	08257ATV/r	12	0	0	Male	12-18_	17	ATV/r	100-199	122	1	100-199	<200	<200	12-19_
496	08267ATV/r	12	1	0	Female	31-50	42	ATV/r	100-199	132	1	100-199	<200	<200	40+
497	08302ATV/r	12	1	0	Female	12-18_	13	ATV/r	<100	67	1	<100	<200	<200	12-19_
498	08317ATV/r	12	1	0	Male	19-30	22	ATV/r	100-199	168	1	100-199	<200	<200	20-29
499	08321ATV/r	12	0	0	Female	12-18_	18	ATV/r	200-499	368	1	350+	200-499	350+	12-19_
500	08327ATV/r	12	1	0	Female	31-50	31	ATV/r	200-499	407	1	350+	200-499	350+	30-39
501	08332ATV/r	12	1	0	Male	19-30	21	ATV/r	200-499	275	1	200-349	200-499	200-349	20-29
502	08351ATV/r	12	1	0	Male	>50	82	ATV/r	<100	12	1	<100	<200	<200	40+
503	08352ATV/r	12	1	0	Female	19-30	28	ATV/r	100-199	112	1	100-199	<200	<200	20-29
504	08369ATV/r	12	0	0	Female	12-18_	14	ATV/r	100-199	192	1	100-199	<200	<200	12-19_
505	08422ATV/r	12	1	0	Male	>50	65	ATV/r	200-499	213	1	200-349	200-499	200-349	40+
506	08427ATV/r	12	1	0	Female	>50	62	ATV/r	200-499	422	1	350+	200-499	350+	40+
507	08433ATV/r	12	1	0	Female	12-18_	18	ATV/r	100-199	142	1	100-199	<200	<200	12-19_
508	08452ATV/r	12	0	0	Female	12-18_	18	ATV/r	500+	691	1	350+	500+	350+	12-19_
509	08498ATV/r	12	1	0	Male	19-30	19	ATV/r	500+	517	1	350+	500+	350+	12-19_
510	08500DTG	12	0	0	Female	19-30	20	DTG	200-499	402	1	350+	200-499	350+	20-29
511	08507ATV/r	12	1	0	Female	19-30	22	ATV/r	<100	74	1	<100	<200	<200	20-29
512	08532ATV/r	12	1	0	Female	31-50	44	ATV/r	<100	30	1	<100	<200	<200	40+
513	08537DTG	12	1	0	Male	12-18_	15	DTG	200-499	444	1	350+	200-499	350+	12-19_
514	08560ATV/r	12	0	0	Female	19-30	22	ATV/r	<100	47	1	<100	<200	<200	20-29
515	08564ATV/r	12	0	0	Male	31-50	39	ATV/r	200-499	440	1	350+	200-499	350+	30-39
516	08613ATV/r	12	0	0	Female	19-30	29	ATV/r	200-499	238	1	200-349	200-499	200-349	20-29
517	08624ATV/r	12	0	0	Male	31-50	35	ATV/r	<100	75	1	<100	<200	<200	30-39
518	08640ATV/r	12	0	0	Female	19-30	23	ATV/r	<100	7	1	<100	<200	<200	20-29
519	08650ATV/r	12	1	0	Female	31-50	46	ATV/r	200-499	485	1	350+	200-499	350+	40+
520	08652ATV/r	12	1	0	Female	12-18_	18	ATV/r	200-499	287	1	200-349	200-499	200-349	12-19_
521	08659DTG	12	1	0	Female	31-50	39	DTG	500+	582	1	350+	500+	350+	30-39
522	08666ATV/r	12	1	0	Female	31-50	43	ATV/r	200-499	227	1	200-349	200-499	200-349	40+
523	08668ATV/r	12	1	0	Male	19-30	21	ATV/r	<100	14	1	<100	<200	<200	20-29
524	08679DTG	12	1	0	Female	12-18_	14	DTG	500+	711	1	350+	500+	350+	12-19_
525	08686ATV/r	12	1	0	Female	31-50	40	ATV/r	200-499	429	1	350+	200-499	350+	40+
526	08720ATV/r	12	0	0	Male	>50	51	ATV/r	100-199	153	1	100-199	<200	<200	40+
527	08745ATV/r	12	0	0	Female	19-30	21	ATV/r	<100	22	1	<100	<200	<200	20-29
528	08778ATV/r	12	0	0	Female	31-50	34	ATV/r	100-199	149	1	100-199	<200	<200	30-39
529	08784ATV/r	12	1	0	Female	19-30	21	ATV/r	100-199	155	1	100-199	<200	<200	20-29
530	08788DTG	12	1	0	Female	12-18_	18	DTG	200-499	328	1	200-349	200-499	200-349	12-19_
531	08830DTG	12	0	0	Male	31-50	47	DTG	100-199	115	1	100-199	<200	<200	40+
532	08840ATV/r	12	1	0	Female	31-50	33	ATV/r	100-199	144	1	100-199	<200	<200	30-39
533	08843ATV/r	12	0	0	Female	12-18_	18	ATV/r	<100	89	1	<100	<200	<200	12-19_
534	08845ATV/r	12	1	0	Male	>50	66	ATV/r	200-499	206	1	200-349	200-499	200-349	40+
535	08882ATV/r	12	1	0	Female	31-50	46	ATV/r	<100	38	1	<100	<200	<200	40+
536	08886ATV/r	12	0	0	Female	19-30	24	ATV/r	100-199	128	1	100-199	<200	<200	20-29
537	08887DTG	12	0	0	Female	19-30	19	DTG	100-199	143	1	100-199	<200	<200	12-19_
538	08909ATV/r	12	1	0	Female	31-50	45	ATV/r	200-499	276	1	200-349	200-499	200-349	40+
539	08915ATV/r	12	1	0	Female	31-50	31	ATV/r	200-499	206	1	200-349	200-499	200-349	30-39
540	08935ATV/r	12	0	0	Female	31-50	41	ATV/r	200-499	228	1	200-349	200-499	200-349	40+
541	08944DTG	12	1	0	Male	12-18_	12	DTG	500+	781	1	350+	500+	350+	12-19_
542	08964ATV/r	12	0	0	Female	19-30	23	ATV/r	<100	67	1	<100	<200	<200	20-29
543	08987ATV/r	12	1	0	Male	19-30	20	ATV/r	<100	96	1	<100	<200	<200	20-29
544	08999DTG	12	1	0	Female	19-30	25	DTG	100-199	130	1	100-199	<200	<200	20-29
545	09022ATV/r	12	1	0	Male	12-18_	17	ATV/r	<100	50	1	<100	<200	<200	12-19_
546	09051ATV/r	12	0	0	Male	31-50	40	ATV/r	<100	43	1	<100	<200	<200	40+
547	09065DTG	12	1	0	Male	>50	57	DTG	200-499	336	1	200-349	200-499	200-349	40+
548	09109ATV/r	12	1	0	Female	19-30	20	ATV/r	200-499	419	1	350+	200-499	350+	20-29
549	09164ATV/r	12	0	0	Female	31-50	36	ATV/r	<100	54	1	<100	<200	<200	30-39
550	09178ATV/r	12	1	0	Female	31-50	49	ATV/r	<100	85	1	<100	<200	<200	40+
551	09211ATV/r	12	1	0	Male	31-50	39	ATV/r	<100	58	1	<100	<200	<200	30-39
552	09241ATV/r	12	1	0	Male	31-50	45	ATV/r	200-499	301	1	200-349	200-499	200-349	40+
553	09242DTG	12	1	0	Female	31-50	41	DTG	<100	13	1	<100	<200	<200	40+
554	09253ATV/r	12	1	0	Male	19-30	22	ATV/r	200-499	282	1	200-349	200-499	200-349	20-29
555	09287DTG	12	1	0	Male	31-50	39	DTG	<100	3	1	<100	<200	<200	30-39
556	09304ATV/r	12	1	0	Female	12-18_	14	ATV/r	100-199	194	1	100-199	<200	<200	12-19_
557	09322ATV/r	12	0	0	Female	19-30	25	ATV/r	<100	13	1	<100	<200	<200	20-29
558	09335ATV/r	12	1	0	Female	31-50	48	ATV/r	500+	715	1	350+	500+	350+	40+
559	09336ATV/r	12	1	0	Female	31-50	49	ATV/r	200-499	414	1	350+	200-499	350+	40+
560	09351ATV/r	12	0	0	Male	31-50	49	ATV/r	100-199	186	1	100-199	<200	<200	40+
561	09368ATV/r	12	0	0	Male	19-30	26	ATV/r	100-199	156	1	100-199	<200	<200	20-29
562	09377ATV/r	12	1	0	Female	12-18_	18	ATV/r	100-199	181	1	100-199	<200	<200	12-19_
563	09410DTG	12	1	0	Female	31-50	40	DTG	200-499	484	1	350+	200-499	350+	40+
564	09429ATV/r	12	0	0	Male	31-50	45	ATV/r	<100	17	1	<100	<200	<200	40+
565	09436ATV/r	12	0	0	Female	31-50	47	ATV/r	200-499	320	1	200-349	200-499	200-349	40+
566	09451ATV/r	12	1	0	Male	12-18_	15	ATV/r	<100	20	1	<100	<200	<200	12-19_
567	09454ATV/r	12	1	0	Female	12-18_	14	ATV/r	100-199	156	1	100-199	<200	<200	12-19_
568	09472DTG	12	1	0	Female	12-18_	14	DTG	200-499	473	1	350+	200-499	350+	12-19_
569	09477ATV/r	12	1	0	Male	19-30	22	ATV/r	200-499	396	1	350+	200-499	350+	20-29
570	09479DTG	12	0	0	Female	>50	53	DTG	<100	30	1	<100	<200	<200	40+
571	09496ATV/r	12	0	0	Female	19-30	24	ATV/r	<100	10	1	<100	<200	<200	20-29
572	09500ATV/r	12	1	0	Female	31-50	41	ATV/r	100-199	130	1	100-199	<200	<200	40+
573	09512DTG	12	1	0	Male	31-50	50	DTG	500+	576	1	350+	500+	350+	40+
574	09514ATV/r	12	1	0	Male	31-50	42	ATV/r	<100	17	1	<100	<200	<200	40+
575	09545ATV/r	12	1	0	Female	12-18_	17	ATV/r	100-199	156	1	100-199	<200	<200	12-19_
576	09554ATV/r	12	0	0	Female	19-30	22	ATV/r	100-199	131	1	100-199	<200	<200	20-29
577	09565DTG	12	1	0	Male	12-18_	17	DTG	500+	784	1	350+	500+	350+	12-19_
578	09572ATV/r	12	1	0	Female	31-50	49	ATV/r	200-499	208	1	200-349	200-499	200-349	40+
579	09598ATV/r	12	1	0	Male	19-30	19	ATV/r	<100	88	1	<100	<200	<200	12-19_
580	09618ATV/r	12	1	0	Male	31-50	40	ATV/r	200-499	252	1	200-349	200-499	200-349	40+
581	09660ATV/r	12	1	0	Female	31-50	50	ATV/r	200-499	251	1	200-349	200-499	200-349	40+
582	09674ATV/r	12	0	0	Male	>50	63	ATV/r	<100	30	1	<100	<200	<200	40+
583	09709ATV/r	12	0	0	Male	12-18_	16	ATV/r	200-499	278	1	200-349	200-499	200-349	12-19_
584	09710ATV/r	12	1	0	Male	19-30	27	ATV/r	100-199	146	1	100-199	<200	<200	20-29
585	09720DTG	12	1	0	Female	19-30	21	DTG	200-499	203	1	200-349	200-499	200-349	20-29
586	09729ATV/r	12	1	0	Male	12-18_	17	ATV/r	500+	530	1	350+	500+	350+	12-19_
587	09741ATV/r	12	0	0	Male	31-50	31	ATV/r	<100	21	1	<100	<200	<200	30-39
588	09752ATV/r	12	1	0	Female	12-18_	16	ATV/r	200-499	286	1	200-349	200-499	200-349	12-19_
589	09763ATV/r	12	1	0	Male	31-50	43	ATV/r	200-499	300	1	200-349	200-499	200-349	40+
590	09764ATV/r	12	1	0	Male	>50	57	ATV/r	200-499	417	1	350+	200-499	350+	40+
591	09805DTG	12	1	0	Male	31-50	44	DTG	<100	29	1	<100	<200	<200	40+
592	09809ATV/r	12	0	0	Male	31-50	37	ATV/r	<100	95	1	<100	<200	<200	30-39
593	09825ATV/r	12	1	0	Female	12-18_	15	ATV/r	500+	733	1	350+	500+	350+	12-19_
594	09827ATV/r	12	1	0	Female	19-30	21	ATV/r	200-499	218	1	200-349	200-499	200-349	20-29
595	09839ATV/r	12	0	0	Female	12-18_	17	ATV/r	200-499	284	1	200-349	200-499	200-349	12-19_
596	09844ATV/r	12	0	0	Female	31-50	36	ATV/r	100-199	150	1	100-199	<200	<200	30-39
597	09846ATV/r	12	1	0	Male	19-30	22	ATV/r	200-499	260	1	200-349	200-499	200-349	20-29
598	09851ATV/r	12	0	0	Male	19-30	19	ATV/r	100-199	176	1	100-199	<200	<200	12-19_
599	09895ATV/r	12	1	0	Male	12-18_	15	ATV/r	<100	85	1	<100	<200	<200	12-19_
600	09914ATV/r	12	0	0	Female	12-18_	18	ATV/r	200-499	321	1	200-349	200-499	200-349	12-19_
601	09917ATV/r	12	1	0	Female	31-50	35	ATV/r	<100	24	1	<100	<200	<200	30-39
602	09948ATV/r	12	1	0	Female	12-18_	17	ATV/r	200-499	222	1	200-349	200-499	200-349	12-19_
603	09960ATV/r	12	0	0	Male	19-30	25	ATV/r	<100	9	1	<100	<200	<200	20-29
604	09962ATV/r	12	1	0	Female	12-18_	16	ATV/r	200-499	419	1	350+	200-499	350+	12-19_
605	09964ATV/r	12	1	0	Female	31-50	41	ATV/r	100-199	100	1	100-199	<200	<200	40+
606	09971ATV/r	12	1	0	Female	19-30	28	ATV/r	100-199	173	1	100-199	<200	<200	20-29
607	09976ATV/r	12	0	0	Female	31-50	31	ATV/r	200-499	287	1	200-349	200-499	200-349	30-39
608	09982ATV/r	12	0	0	Female	12-18_	16	ATV/r	200-499	410	1	350+	200-499	350+	12-19_
609	09983ATV/r	12	1	0	Male	19-30	20	ATV/r	500+	599	1	350+	500+	350+	20-29
610	10000ATV/r	12	0	0	Female	31-50	33	ATV/r	<100	21	1	<100	<200	<200	30-39
611	10008ATV/r	12	1	0	Female	19-30	25	ATV/r	<100	52	1	<100	<200	<200	20-29
612	10016ATV/r	12	1	0	Female	19-30	29	ATV/r	200-499	490	1	350+	200-499	350+	20-29
613	10077ATV/r	12	1	0	Male	12-18_	14	ATV/r	500+	764	1	350+	500+	350+	12-19_
614	10087ATV/r	12	1	0	Female	12-18_	14	ATV/r	200-499	307	1	200-349	200-499	200-349	12-19_
615	10102ATV/r	12	1	0	Female	31-50	38	ATV/r	<100	56	1	<100	<200	<200	30-39
616	10104DTG	12	1	0	Male	31-50	37	DTG	<100	20	1	<100	<200	<200	30-39
617	10136ATV/r	12	1	0	Female	31-50	48	ATV/r	100-199	190	1	100-199	<200	<200	40+
618	10160ATV/r	12	1	0	Female	31-50	41	ATV/r	200-499	472	1	350+	200-499	350+	40+
619	10166ATV/r	12	0	0	Female	19-30	19	ATV/r	<100	58	1	<100	<200	<200	12-19_
620	10168ATV/r	12	0	0	Female	31-50	33	ATV/r	<100	74	1	<100	<200	<200	30-39
621	10175ATV/r	12	1	0	Female	31-50	44	ATV/r	200-499	387	1	350+	200-499	350+	40+
622	10183ATV/r	12	0	0	Female	12-18_	13	ATV/r	200-499	285	1	200-349	200-499	200-349	12-19_
623	10187ATV/r	12	0	0	Male	19-30	21	ATV/r	<100	73	1	<100	<200	<200	20-29
624	10214ATV/r	12	0	0	Female	19-30	26	ATV/r	<100	52	1	<100	<200	<200	20-29
625	10246DTG	12	1	0	Female	19-30	19	DTG	200-499	223	1	200-349	200-499	200-349	12-19_
626	10251ATV/r	12	0	0	Female	19-30	25	ATV/r	100-199	126	1	100-199	<200	<200	20-29
627	10253ATV/r	12	1	0	Male	12-18_	18	ATV/r	<100	36	1	<100	<200	<200	12-19_
628	10269ATV/r	12	0	0	Female	31-50	39	ATV/r	<100	73	1	<100	<200	<200	30-39
629	10285ATV/r	12	0	0	Male	12-18_	17	ATV/r	200-499	293	1	200-349	200-499	200-349	12-19_
630	10308ATV/r	12	0	0	Male	31-50	41	ATV/r	<100	28	1	<100	<200	<200	40+
631	10356ATV/r	12	1	0	Female	19-30	20	ATV/r	200-499	347	1	200-349	200-499	200-349	20-29
632	10361ATV/r	12	1	0	Male	>50	52	ATV/r	100-199	148	1	100-199	<200	<200	40+
633	10385ATV/r	12	1	0	Female	31-50	45	ATV/r	200-499	348	1	200-349	200-499	200-349	40+
634	10389ATV/r	12	1	0	Female	19-30	19	ATV/r	200-499	312	1	200-349	200-499	200-349	12-19_
635	10399ATV/r	12	1	0	Female	31-50	47	ATV/r	<100	21	1	<100	<200	<200	40+
636	10422ATV/r	12	0	0	Female	12-18_	16	ATV/r	100-199	136	1	100-199	<200	<200	12-19_
637	10432ATV/r	12	1	0	Female	12-18_	15	ATV/r	<100	15	1	<100	<200	<200	12-19_
638	10441ATV/r	12	0	0	Male	12-18_	14	ATV/r	200-499	228	1	200-349	200-499	200-349	12-19_
639	10481DTG	12	1	0	Female	19-30	25	DTG	<100	31	1	<100	<200	<200	20-29
640	10493ATV/r	12	1	0	Female	>50	53	ATV/r	200-499	301	1	200-349	200-499	200-349	40+
641	10518ATV/r	12	1	0	Male	12-18_	18	ATV/r	100-199	125	1	100-199	<200	<200	12-19_
642	10532DTG	12	1	0	Male	19-30	22	DTG	200-499	474	1	350+	200-499	350+	20-29
643	10542ATV/r	12	1	0	Female	>50	55	ATV/r	200-499	209	1	200-349	200-499	200-349	40+
644	10552ATV/r	12	0	0	Female	19-30	30	ATV/r	200-499	285	1	200-349	200-499	200-349	30-39
645	10593ATV/r	12	1	0	Male	19-30	21	ATV/r	200-499	250	1	200-349	200-499	200-349	20-29
646	10616DTG	12	1	0	Female	12-18_	17	DTG	200-499	297	1	200-349	200-499	200-349	12-19_
647	10627ATV/r	12	0	0	Male	19-30	19	ATV/r	200-499	332	1	200-349	200-499	200-349	12-19_
648	10647DTG	12	1	0	Female	31-50	50	DTG	200-499	220	1	200-349	200-499	200-349	40+
649	10664ATV/r	12	1	0	Female	19-30	28	ATV/r	200-499	251	1	200-349	200-499	200-349	20-29
650	10666ATV/r	12	1	0	Female	31-50	45	ATV/r	200-499	300	1	200-349	200-499	200-349	40+
651	10710DTG	12	1	0	Female	12-18_	15	DTG	200-499	479	1	350+	200-499	350+	12-19_
652	10721DTG	12	1	0	Female	19-30	30	DTG	<100	68	1	<100	<200	<200	30-39
653	10724ATV/r	12	1	0	Female	19-30	29	ATV/r	100-199	155	1	100-199	<200	<200	20-29
654	10756DTG	12	1	0	Male	19-30	21	DTG	100-199	157	1	100-199	<200	<200	20-29
655	10773ATV/r	12	0	0	Female	31-50	37	ATV/r	100-199	146	1	100-199	<200	<200	30-39
656	10806DTG	12	1	0	Female	31-50	38	DTG	<100	16	1	<100	<200	<200	30-39
657	10823ATV/r	12	1	0	Male	31-50	34	ATV/r	500+	520	1	350+	500+	350+	30-39
658	10832DTG	12	1	0	Female	19-30	25	DTG	100-199	171	1	100-199	<200	<200	20-29
659	10837ATV/r	12	1	0	Male	19-30	26	ATV/r	<100	64	1	<100	<200	<200	20-29
660	10866ATV/r	12	1	0	Female	12-18_	18	ATV/r	200-499	448	1	350+	200-499	350+	12-19_
661	10947ATV/r	12	1	0	Male	>50	52	ATV/r	100-199	105	1	100-199	<200	<200	40+
662	11013ATV/r	12	0	0	Male	19-30	24	ATV/r	200-499	448	1	350+	200-499	350+	20-29
663	11074ATV/r	12	0	0	Male	12-18_	15	ATV/r	200-499	232	1	200-349	200-499	200-349	12-19_
664	11082ATV/r	12	0	0	Female	12-18_	17	ATV/r	100-199	195	1	100-199	<200	<200	12-19_
665	11103ATV/r	12	0	0	Female	>50	57	ATV/r	<100	43	1	<100	<200	<200	40+
666	11113ATV/r	12	0	0	Female	31-50	39	ATV/r	<100	15	1	<100	<200	<200	30-39
667	11128DTG	12	0	0	Male	19-30	25	DTG	<100	32	1	<100	<200	<200	20-29
668	11139DTG	12	1	0	Female	19-30	23	DTG	500+	652	1	350+	500+	350+	20-29
669	11162ATV/r	12	1	0	Female	31-50	43	ATV/r	200-499	343	1	200-349	200-499	200-349	40+
670	11185ATV/r	12	1	0	Female	12-18_	17	ATV/r	100-199	119	1	100-199	<200	<200	12-19_
671	11207ATV/r	12	0	0	Female	31-50	41	ATV/r	200-499	303	1	200-349	200-499	200-349	40+
672	11218ATV/r	12	1	0	Male	31-50	48	ATV/r	200-499	273	1	200-349	200-499	200-349	40+
673	11250DTG	12	1	0	Male	31-50	47	DTG	200-499	499	1	350+	200-499	350+	40+
674	11258ATV/r	12	0	0	Female	12-18_	16	ATV/r	200-499	272	1	200-349	200-499	200-349	12-19_
675	11278ATV/r	12	0	0	Male	31-50	41	ATV/r	100-199	102	1	100-199	<200	<200	40+
676	11290ATV/r	12	1	0	Female	19-30	19	ATV/r	100-199	133	1	100-199	<200	<200	12-19_
677	11312ATV/r	12	1	0	Female	31-50	35	ATV/r	<100	72	1	<100	<200	<200	30-39
678	11319ATV/r	12	1	0	Female	19-30	20	ATV/r	200-499	260	1	200-349	200-499	200-349	20-29
679	11349ATV/r	12	1	0	Female	12-18_	18	ATV/r	100-199	111	1	100-199	<200	<200	12-19_
680	11350ATV/r	12	0	0	Female	19-30	30	ATV/r	200-499	324	1	200-349	200-499	200-349	30-39
681	11356ATV/r	12	0	0	Male	31-50	38	ATV/r	100-199	131	1	100-199	<200	<200	30-39
682	11385ATV/r	12	1	0	Female	19-30	20	ATV/r	200-499	486	1	350+	200-499	350+	20-29
683	11400ATV/r	12	1	0	Male	31-50	38	ATV/r	<100	21	1	<100	<200	<200	30-39
684	11424ATV/r	12	1	0	Male	19-30	22	ATV/r	100-199	102	1	100-199	<200	<200	20-29
685	11442ATV/r	12	0	0	Male	12-18_	12	ATV/r	200-499	280	1	200-349	200-499	200-349	12-19_
686	11508ATV/r	12	1	0	Female	>50	60	ATV/r	200-499	329	1	200-349	200-499	200-349	40+
687	11515ATV/r	12	1	0	Female	31-50	40	ATV/r	200-499	354	1	350+	200-499	350+	40+
688	11534ATV/r	12	1	0	Female	31-50	49	ATV/r	100-199	150	1	100-199	<200	<200	40+
689	11544ATV/r	12	0	0	Male	19-30	20	ATV/r	200-499	363	1	350+	200-499	350+	20-29
690	11550ATV/r	12	1	0	Female	31-50	36	ATV/r	<100	8	1	<100	<200	<200	30-39
691	11563ATV/r	12	1	0	Male	31-50	47	ATV/r	200-499	225	1	200-349	200-499	200-349	40+
692	11565DTG	12	1	0	Male	31-50	43	DTG	200-499	446	1	350+	200-499	350+	40+
693	11586DTG	12	0	0	Male	31-50	49	DTG	100-199	132	1	100-199	<200	<200	40+
694	11606DTG	12	1	0	Female	31-50	50	DTG	500+	1160	1	350+	500+	350+	40+
695	11654ATV/r	12	1	0	Male	12-18_	15	ATV/r	100-199	154	1	100-199	<200	<200	12-19_
696	11684ATV/r	12	0	0	Female	12-18_	15	ATV/r	100-199	121	1	100-199	<200	<200	12-19_
697	11700DTG	12	1	0	Female	12-18_	15	DTG	500+	533	1	350+	500+	350+	12-19_
698	11720ATV/r	12	1	0	Female	31-50	41	ATV/r	200-499	405	1	350+	200-499	350+	40+
699	11765ATV/r	12	1	0	Female	31-50	37	ATV/r	500+	924	1	350+	500+	350+	30-39
700	11776ATV/r	12	1	0	Female	31-50	41	ATV/r	500+	545	1	350+	500+	350+	40+
701	11800ATV/r	12	1	0	Female	12-18_	18	ATV/r	200-499	465	1	350+	200-499	350+	12-19_
702	11841ATV/r	12	1	0	Female	31-50	45	ATV/r	500+	557	1	350+	500+	350+	40+
703	11845ATV/r	12	1	0	Female	31-50	36	ATV/r	100-199	171	1	100-199	<200	<200	30-39
704	11862ATV/r	12	1	0	Female	31-50	37	ATV/r	<100	8	1	<100	<200	<200	30-39
705	11897ATV/r	12	0	0	Female	12-18_	18	ATV/r	<100	22	1	<100	<200	<200	12-19_
706	11905ATV/r	12	0	0	Female	19-30	25	ATV/r	200-499	264	1	200-349	200-499	200-349	20-29
707	11970ATV/r	12	1	0	Female	31-50	40	ATV/r	100-199	136	1	100-199	<200	<200	40+
708	11982ATV/r	12	1	0	Female	31-50	49	ATV/r	100-199	148	1	100-199	<200	<200	40+
709	12006ATV/r	12	1	0	Male	31-50	42	ATV/r	200-499	334	1	200-349	200-499	200-349	40+
710	12022ATV/r	12	0	0	Male	31-50	47	ATV/r	<100	76	1	<100	<200	<200	40+
711	12031ATV/r	12	1	0	Female	12-18_	16	ATV/r	<100	49	1	<100	<200	<200	12-19_
712	12040DTG	12	1	0	Female	31-50	45	DTG	500+	565	1	350+	500+	350+	40+
713	12046ATV/r	12	1	0	Female	19-30	30	ATV/r	<100	10	1	<100	<200	<200	30-39
714	12057ATV/r	12	1	0	Female	31-50	38	ATV/r	100-199	140	1	100-199	<200	<200	30-39
715	12073ATV/r	12	0	0	Male	31-50	36	ATV/r	200-499	271	1	200-349	200-499	200-349	30-39
716	12110ATV/r	12	0	0	Female	19-30	24	ATV/r	100-199	129	1	100-199	<200	<200	20-29
717	12123ATV/r	12	0	0	Male	31-50	41	ATV/r	100-199	163	1	100-199	<200	<200	40+
718	12127ATV/r	12	0	0	Male	31-50	37	ATV/r	100-199	121	1	100-199	<200	<200	30-39
719	12150DTG	12	1	0	Female	12-18_	14	DTG	500+	1070	1	350+	500+	350+	12-19_
720	12153DTG	12	1	0	Male	31-50	42	DTG	200-499	298	1	200-349	200-499	200-349	40+
721	12161ATV/r	12	1	0	Female	31-50	48	ATV/r	<100	21	1	<100	<200	<200	40+
722	12196DTG	12	0	0	Male	31-50	33	DTG	100-199	108	1	100-199	<200	<200	30-39
723	12207DTG	12	0	0	Female	19-30	21	DTG	100-199	138	1	100-199	<200	<200	20-29
724	12218ATV/r	12	1	0	Female	>50	59	ATV/r	200-499	386	1	350+	200-499	350+	40+
725	12232ATV/r	12	1	0	Female	31-50	43	ATV/r	500+	508	1	350+	500+	350+	40+
726	12233ATV/r	12	0	0	Male	12-18_	15	ATV/r	100-199	153	1	100-199	<200	<200	12-19_
727	12273ATV/r	12	0	0	Female	31-50	37	ATV/r	200-499	331	1	200-349	200-499	200-349	30-39
728	12293ATV/r	12	1	0	Female	31-50	34	ATV/r	500+	708	1	350+	500+	350+	30-39
729	12309ATV/r	12	1	0	Female	19-30	22	ATV/r	200-499	379	1	350+	200-499	350+	20-29
730	12322ATV/r	12	0	0	Female	12-18_	17	ATV/r	100-199	123	1	100-199	<200	<200	12-19_
731	12333ATV/r	12	0	0	Female	19-30	23	ATV/r	<100	80	1	<100	<200	<200	20-29
732	12364ATV/r	12	1	0	Male	12-18_	17	ATV/r	200-499	325	1	200-349	200-499	200-349	12-19_
733	12386ATV/r	12	1	0	Female	31-50	40	ATV/r	200-499	337	1	200-349	200-499	200-349	40+
734	12396ATV/r	12	0	0	Male	12-18_	14	ATV/r	500+	681	1	350+	500+	350+	12-19_
735	12410ATV/r	12	0	0	Male	12-18_	17	ATV/r	100-199	136	1	100-199	<200	<200	12-19_
736	12427ATV/r	12	0	0	Female	12-18_	15	ATV/r	100-199	143	1	100-199	<200	<200	12-19_
737	12449ATV/r	12	0	0	Female	31-50	33	ATV/r	<100	11	1	<100	<200	<200	30-39
738	12493ATV/r	12	1	0	Female	>50	72	ATV/r	200-499	239	1	200-349	200-499	200-349	40+
739	12497ATV/r	12	1	0	Male	31-50	42	ATV/r	100-199	119	1	100-199	<200	<200	40+
740	12522ATV/r	12	1	0	Female	19-30	20	ATV/r	500+	633	1	350+	500+	350+	20-29
741	12538ATV/r	12	0	0	Male	19-30	19	ATV/r	<100	18	1	<100	<200	<200	12-19_
742	12556ATV/r	12	1	0	Female	31-50	32	ATV/r	500+	758	1	350+	500+	350+	30-39
743	12579ATV/r	12	1	0	Female	31-50	46	ATV/r	200-499	205	1	200-349	200-499	200-349	40+
744	12591DTG	12	0	0	Female	19-30	19	DTG	200-499	279	1	200-349	200-499	200-349	12-19_
745	12594ATV/r	12	0	0	Male	12-18_	18	ATV/r	200-499	316	1	200-349	200-499	200-349	12-19_
746	12600DTG	12	1	0	Male	19-30	21	DTG	200-499	308	1	200-349	200-499	200-349	20-29
747	12607DTG	12	1	0	Male	>50	53	DTG	<100	77	1	<100	<200	<200	40+
748	12613ATV/r	12	0	0	Male	31-50	40	ATV/r	<100	17	1	<100	<200	<200	40+
749	12648ATV/r	12	0	0	Male	19-30	28	ATV/r	<100	7	1	<100	<200	<200	20-29
750	12654ATV/r	12	1	0	Female	31-50	36	ATV/r	<100	41	1	<100	<200	<200	30-39
751	12689ATV/r	12	0	0	Female	19-30	21	ATV/r	200-499	240	1	200-349	200-499	200-349	20-29
752	12721ATV/r	12	1	0	Female	31-50	36	ATV/r	<100	55	1	<100	<200	<200	30-39
753	12729ATV/r	12	1	0	Female	19-30	19	ATV/r	100-199	179	1	100-199	<200	<200	12-19_
754	12747ATV/r	12	0	0	Female	>50	52	ATV/r	<100	26	1	<100	<200	<200	40+
755	12754ATV/r	12	0	0	Female	19-30	25	ATV/r	200-499	234	1	200-349	200-499	200-349	20-29
756	12769ATV/r	12	0	0	Female	12-18_	18	ATV/r	<100	97	1	<100	<200	<200	12-19_
757	12779ATV/r	12	0	0	Male	31-50	34	ATV/r	<100	17	1	<100	<200	<200	30-39
758	12809ATV/r	12	1	0	Female	19-30	25	ATV/r	500+	620	1	350+	500+	350+	20-29
759	12872ATV/r	12	0	0	Female	12-18_	17	ATV/r	500+	516	1	350+	500+	350+	12-19_
760	12874ATV/r	12	0	0	Male	12-18_	17	ATV/r	<100	27	1	<100	<200	<200	12-19_
761	12890ATV/r	12	1	0	Male	19-30	21	ATV/r	500+	565	1	350+	500+	350+	20-29
762	12914ATV/r	12	0	0	Male	19-30	29	ATV/r	200-499	426	1	350+	200-499	350+	20-29
763	12917ATV/r	12	0	0	Male	12-18_	18	ATV/r	200-499	263	1	200-349	200-499	200-349	12-19_
764	12919ATV/r	12	1	0	Female	12-18_	18	ATV/r	200-499	277	1	200-349	200-499	200-349	12-19_
765	12953ATV/r	12	0	0	Male	31-50	41	ATV/r	100-199	175	1	100-199	<200	<200	40+
766	12963ATV/r	12	0	0	Female	19-30	22	ATV/r	100-199	183	1	100-199	<200	<200	20-29
767	12978ATV/r	12	1	0	Female	31-50	32	ATV/r	100-199	116	1	100-199	<200	<200	30-39
768	12998ATV/r	12	1	0	Female	31-50	40	ATV/r	<100	61	1	<100	<200	<200	40+
769	13008ATV/r	12	1	0	Male	31-50	44	ATV/r	200-499	285	1	200-349	200-499	200-349	40+
770	13012ATV/r	12	0	0	Male	12-18_	15	ATV/r	500+	553	1	350+	500+	350+	12-19_
771	13016ATV/r	12	0	0	Male	12-18_	17	ATV/r	100-199	199	1	100-199	<200	<200	12-19_
772	13023ATV/r	12	1	0	Female	19-30	28	ATV/r	100-199	196	1	100-199	<200	<200	20-29
773	13025ATV/r	12	1	0	Female	12-18_	16	ATV/r	200-499	368	1	350+	200-499	350+	12-19_
774	13051DTG	12	1	0	Female	31-50	32	DTG	200-499	421	1	350+	200-499	350+	30-39
775	13054ATV/r	12	0	0	Female	12-18_	16	ATV/r	100-199	165	1	100-199	<200	<200	12-19_
776	13070ATV/r	12	1	0	Male	19-30	25	ATV/r	100-199	110	1	100-199	<200	<200	20-29
777	13074ATV/r	12	0	0	Male	31-50	50	ATV/r	200-499	299	1	200-349	200-499	200-349	40+
778	13088DTG	12	0	0	Female	12-18_	18	DTG	100-199	102	1	100-199	<200	<200	12-19_
779	13102DTG	12	1	0	Male	12-18_	15	DTG	200-499	364	1	350+	200-499	350+	12-19_
780	13110ATV/r	12	0	0	Male	31-50	50	ATV/r	100-199	195	1	100-199	<200	<200	40+
781	13117DTG	12	1	0	Male	31-50	47	DTG	200-499	203	1	200-349	200-499	200-349	40+
782	13133ATV/r	12	0	0	Male	31-50	32	ATV/r	<100	66	1	<100	<200	<200	30-39
783	13154DTG	12	0	0	Female	31-50	36	DTG	<100	79	1	<100	<200	<200	30-39
784	23168DTG	12	0	0	Male	31-50	33	DTG	<100	43	1	<100	<200	<200	30-39
785	23182DTG	12	1	0	Female	31-50	33	DTG	<100	39	1	<100	<200	<200	30-39
786	23184DTG	12	1	0	Female	19-30	29	DTG	<100	68	1	<100	<200	<200	20-29
787	23203DTG	12	0	0	Female	19-30	24	DTG	<100	22	1	<100	<200	<200	20-29
788	23258DTG	12	0	0	Female	31-50	39	DTG	100-199	122	1	100-199	<200	<200	30-39
789	23261DTG	12	1	0	Female	31-50	43	DTG	500+	506	1	350+	500+	350+	40+
790	23285DTG	12	1	0	Female	19-30	27	DTG	<100	9	1	<100	<200	<200	20-29
791	23289ATV/r	12	0	0	Male	31-50	36	ATV/r	<100	80	1	<100	<200	<200	30-39
792	23296ATV/r	12	0	0	Male	>50	65	ATV/r	100-199	160	1	100-199	<200	<200	40+
793	23302ATV/r	12	0	0	Female	31-50	31	ATV/r	<100	59	1	<100	<200	<200	30-39
794	33314DTG	12	0	0	Female	19-30	29	DTG	<100	24	1	<100	<200	<200	20-29
795	43336DTG	12	1	0	Female	31-50	37	DTG	200-499	468	1	350+	200-499	350+	30-39
796	43368DTG	12	1	0	Male	19-30	20	DTG	<100	29	1	<100	<200	<200	20-29
797	43399DTG	12	0	0	Male	19-30	19	DTG	500+	645	1	350+	500+	350+	12-19_
798	43401DTG	12	1	0	Female	19-30	26	DTG	200-499	280	1	200-349	200-499	200-349	20-29
799	43418DTG	12	1	0	Female	19-30	25	DTG	100-199	128	1	100-199	<200	<200	20-29
800	43434DTG	12	0	0	Male	>50	52	DTG	<100	30	1	<100	<200	<200	40+
801	43437DTG	12	1	0	Female	31-50	37	DTG	<100	8	1	<100	<200	<200	30-39
802	43444ATV/r	12	0	0	Female	31-50	50	ATV/r	<100	71	1	<100	<200	<200	40+
803	43458DTG	12	1	0	Female	19-30	26	DTG	200-499	432	1	350+	200-499	350+	20-29
804	43464DTG	12	0	0	Male	12-18_	15	DTG	100-199	166	1	100-199	<200	<200	12-19_
805	43468ATV/r	12	1	0	Female	12-18_	14	ATV/r	500+	570	1	350+	500+	350+	12-19_
806	43521ATV/r	12	0	0	Male	>50	52	ATV/r	200-499	238	1	200-349	200-499	200-349	40+
807	43546DTG	12	0	0	Female	31-50	45	DTG	100-199	100	1	100-199	<200	<200	40+
808	43591DTG	12	0	0	Female	31-50	31	DTG	100-199	113	1	100-199	<200	<200	30-39
809	43599DTG	12	1	0	Female	>50	56	DTG	200-499	464	1	350+	200-499	350+	40+
810	43609DTG	12	1	0	Female	12-18_	15	DTG	<100	31	1	<100	<200	<200	12-19_
811	43618DTG	12	1	0	Female	31-50	36	DTG	200-499	221	1	200-349	200-499	200-349	30-39
812	43624DTG	12	1	0	Male	31-50	50	DTG	<100	94	1	<100	<200	<200	40+
813	53631DTG	12	0	0	Female	31-50	38	DTG	200-499	273	1	200-349	200-499	200-349	30-39
814	53633DTG	12	1	0	Male	31-50	46	DTG	<100	18	1	<100	<200	<200	40+
815	53638DTG	12	0	0	Female	31-50	37	DTG	100-199	180	1	100-199	<200	<200	30-39
816	53654DTG	12	0	0	Female	12-18_	14	DTG	<100	29	1	<100	<200	<200	12-19_
817	53664DTG	12	1	0	Female	19-30	24	DTG	200-499	284	1	200-349	200-499	200-349	20-29
818	53682DTG	12	1	0	Female	19-30	28	DTG	200-499	204	1	200-349	200-499	200-349	20-29
819	53685DTG	12	0	0	Male	31-50	49	DTG	<100	73	1	<100	<200	<200	40+
820	53689DTG	12	1	0	Male	31-50	38	DTG	100-199	127	1	100-199	<200	<200	30-39
821	53734DTG	12	0	0	Female	31-50	43	DTG	200-499	268	1	200-349	200-499	200-349	40+
822	53744DTG	12	1	0	Female	12-18_	17	DTG	<100	36	1	<100	<200	<200	12-19_
823	53812DTG	12	1	0	Male	12-18_	18	DTG	<100	11	1	<100	<200	<200	12-19_
824	53828ATV/r	12	0	0	Male	>50	63	ATV/r	<100	76	1	<100	<200	<200	40+
825	53839DTG	12	1	0	Female	19-30	26	DTG	<100	67	1	<100	<200	<200	20-29
826	53865DTG	12	0	0	Male	12-18_	15	DTG	<100	15	1	<100	<200	<200	12-19_
827	53914DTG	12	1	0	Female	19-30	19	DTG	200-499	378	1	350+	200-499	350+	12-19_
828	53917DTG	12	1	0	Female	19-30	27	DTG	500+	610	1	350+	500+	350+	20-29
829	53954DTG	12	1	0	Male	31-50	32	DTG	100-199	159	1	100-199	<200	<200	30-39
830	53972DTG	12	1	0	Female	19-30	19	DTG	<100	45	1	<100	<200	<200	12-19_
831	53976DTG	12	1	0	Female	31-50	44	DTG	<100	21	1	<100	<200	<200	40+
832	53981DTG	12	1	0	Male	31-50	39	DTG	<100	32	1	<100	<200	<200	30-39
833	54009DTG	12	1	0	Male	19-30	30	DTG	<100	49	1	<100	<200	<200	30-39
834	54012DTG	12	1	0	Female	19-30	30	DTG	100-199	104	1	100-199	<200	<200	30-39
835	54034DTG	12	1	0	Male	12-18_	17	DTG	200-499	214	1	200-349	200-499	200-349	12-19_
836	54075DTG	12	1	0	Female	31-50	36	DTG	200-499	417	1	350+	200-499	350+	30-39
837	54102DTG	12	1	0	Female	31-50	36	DTG	100-199	105	1	100-199	<200	<200	30-39
838	54126DTG	12	1	0	Female	>50	52	DTG	<100	34	1	<100	<200	<200	40+
839	54135ATV/r	12	0	0	Female	19-30	28	ATV/r	<100	26	1	<100	<200	<200	20-29
840	54135DTG	12	0	0	Female	19-30	28	DTG	<100	26	1	<100	<200	<200	20-29
841	54192DTG	12	0	0	Female	31-50	38	DTG	<100	45	1	<100	<200	<200	30-39
842	54206DTG	12	1	0	Male	>50	66	DTG	<100	13	1	<100	<200	<200	40+
843	54220DTG	12	0	0	Female	19-30	25	DTG	100-199	106	1	100-199	<200	<200	20-29
844	54304DTG	12	0	0	Male	12-18_	14	DTG	<100	44	1	<100	<200	<200	12-19_
845	54309DTG	12	1	0	Female	31-50	33	DTG	<100	84	1	<100	<200	<200	30-39
846	54368DTG	12	0	0	Male	31-50	40	DTG	200-499	452	1	350+	200-499	350+	40+
847	54381DTG	12	1	0	Female	31-50	32	DTG	500+	681	1	350+	500+	350+	30-39
848	54401DTG	12	1	0	Female	31-50	46	DTG	200-499	257	1	200-349	200-499	200-349	40+
849	54402DTG	12	1	0	Female	19-30	24	DTG	<100	25	1	<100	<200	<200	20-29
850	54441DTG	12	1	0	Male	19-30	25	DTG	<100	13	1	<100	<200	<200	20-29
851	54442DTG	12	0	0	Male	19-30	28	DTG	100-199	152	1	100-199	<200	<200	20-29
852	54454DTG	12	1	0	Male	12-18_	16	DTG	<100	38	1	<100	<200	<200	12-19_
853	54479DTG	12	1	0	Female	31-50	34	DTG	200-499	396	1	350+	200-499	350+	30-39
854	54497DTG	12	1	0	Female	31-50	31	DTG	200-499	439	1	350+	200-499	350+	30-39
855	54504DTG	12	1	0	Female	31-50	42	DTG	200-499	352	1	350+	200-499	350+	40+
856	54527DTG	12	0	0	Male	12-18_	13	DTG	200-499	381	1	350+	200-499	350+	12-19_
857	54584DTG	12	1	0	Male	12-18_	16	DTG	<100	91	1	<100	<200	<200	12-19_
858	54591DTG	12	1	0	Female	31-50	47	DTG	200-499	201	1	200-349	200-499	200-349	40+
859	54658DTG	12	1	0	Female	19-30	23	DTG	<100	9	1	<100	<200	<200	20-29
860	54662ATV/r	12	0	0	Male	19-30	26	ATV/r	<100	51	1	<100	<200	<200	20-29
861	54662DTG	12	0	0	Male	19-30	26	DTG	<100	51	1	<100	<200	<200	20-29
862	54680DTG	12	1	0	Female	19-30	26	DTG	200-499	220	1	200-349	200-499	200-349	20-29
863	54747DTG	12	0	0	Female	19-30	22	DTG	500+	521	1	350+	500+	350+	20-29
864	54759DTG	12	1	0	Female	>50	61	DTG	200-499	293	1	200-349	200-499	200-349	40+
865	54777DTG	12	1	0	Male	12-18_	15	DTG	500+	520	1	350+	500+	350+	12-19_
866	54826DTG	12	0	0	Female	>50	56	DTG	<100	78	1	<100	<200	<200	40+
867	54869DTG	12	0	0	Female	31-50	35	DTG	<100	64	1	<100	<200	<200	30-39
868	54888DTG	12	1	0	Male	19-30	28	DTG	500+	514	1	350+	500+	350+	20-29
869	54890DTG	12	1	0	Male	19-30	25	DTG	100-199	162	1	100-199	<200	<200	20-29
870	54922DTG	12	1	0	Female	19-30	21	DTG	100-199	102	1	100-199	<200	<200	20-29
871	54948DTG	12	1	0	Female	31-50	37	DTG	<100	79	1	<100	<200	<200	30-39
872	54995DTG	12	0	0	Female	31-50	31	DTG	<100	60	1	<100	<200	<200	30-39
873	55070DTG	12	1	0	Female	31-50	50	DTG	<100	30	1	<100	<200	<200	40+
874	55147DTG	12	1	0	Female	19-30	29	DTG	<100	16	1	<100	<200	<200	20-29
875	55156DTG	12	0	0	Male	12-18_	15	DTG	500+	622	1	350+	500+	350+	12-19_
876	55409DTG	12	1	0	Male	31-50	47	DTG	200-499	364	1	350+	200-499	350+	40+
877	55440DTG	12	1	0	Female	19-30	27	DTG	200-499	260	1	200-349	200-499	200-349	20-29
878	55579DTG	12	0	0	Male	12-18_	12	DTG	200-499	469	1	350+	200-499	350+	12-19_
879	65727DTG	12	1	0	Male	12-18_	14	DTG	500+	553	1	350+	500+	350+	12-19_
880	65736ATV/r	12	1	0	Female	31-50	50	ATV/r	500+	931	1	350+	500+	350+	40+
881	75834ATV/r	12	0	0	Male	19-30	22	ATV/r	200-499	225	1	200-349	200-499	200-349	20-29
882	00060ATV/r	24	1	0	Male	>50	52	ATV/r	<100	34	1	<100	<200	<200	40+
883	00070ATV/r	24	1	0	Female	31-50	47	ATV/r	200-499	383	1	350+	200-499	350+	40+
884	00081ATV/r	24	0	0	Male	19-30	19	ATV/r	<100	94	1	<100	<200	<200	12-19_
885	00098ATV/r	24	0	0	Male	12-18_	16	ATV/r	200-499	310	1	200-349	200-499	200-349	12-19_
886	00119ATV/r	24	0	0	Male	31-50	42	ATV/r	200-499	279	1	200-349	200-499	200-349	40+
887	00138ATV/r	24	0	0	Male	31-50	48	ATV/r	<100	77	1	<100	<200	<200	40+
888	00149ATV/r	24	1	0	Female	31-50	47	ATV/r	200-499	253	1	200-349	200-499	200-349	40+
889	00152ATV/r	24	1	0	Female	12-18_	16	ATV/r	100-199	143	1	100-199	<200	<200	12-19_
890	00157ATV/r	24	0	0	Male	19-30	23	ATV/r	<100	80	1	<100	<200	<200	20-29
891	00160DTG	24	1	0	Male	12-18_	17	DTG	<100	52	1	<100	<200	<200	12-19_
892	00202DTG	24	0	0	Male	>50	61	DTG	<100	18	1	<100	<200	<200	40+
893	00229ATV/r	24	1	0	Female	31-50	38	ATV/r	<100	21	1	<100	<200	<200	30-39
894	00234ATV/r	24	0	0	Male	12-18_	16	ATV/r	200-499	323	1	200-349	200-499	200-349	12-19_
895	00253ATV/r	24	1	0	Female	31-50	39	ATV/r	<100	39	1	<100	<200	<200	30-39
896	00262ATV/r	24	0	0	Female	19-30	22	ATV/r	100-199	144	1	100-199	<200	<200	20-29
897	00277ATV/r	24	1	0	Female	31-50	48	ATV/r	200-499	315	1	200-349	200-499	200-349	40+
898	00305ATV/r	24	0	0	Male	12-18_	18	ATV/r	500+	531	1	350+	500+	350+	12-19_
899	00345ATV/r	24	1	0	Male	19-30	19	ATV/r	200-499	402	1	350+	200-499	350+	12-19_
900	00365ATV/r	24	1	0	Female	31-50	38	ATV/r	500+	892	1	350+	500+	350+	30-39
901	00375ATV/r	24	1	0	Male	>50	53	ATV/r	<100	12	1	<100	<200	<200	40+
902	00393ATV/r	24	0	0	Male	19-30	26	ATV/r	<100	77	1	<100	<200	<200	20-29
903	00412ATV/r	24	1	0	Female	19-30	22	ATV/r	200-499	236	1	200-349	200-499	200-349	20-29
904	00422DTG	24	1	0	Female	31-50	36	DTG	200-499	294	1	200-349	200-499	200-349	30-39
905	00434ATV/r	24	1	0	Female	19-30	28	ATV/r	200-499	400	1	350+	200-499	350+	20-29
906	00444ATV/r	24	1	0	Male	19-30	19	ATV/r	100-199	158	1	100-199	<200	<200	12-19_
907	00470ATV/r	24	1	0	Female	19-30	21	ATV/r	100-199	164	1	100-199	<200	<200	20-29
908	00487DTG	24	1	0	Female	>50	57	DTG	200-499	204	1	200-349	200-499	200-349	40+
909	00521ATV/r	24	1	0	Male	31-50	41	ATV/r	<100	41	1	<100	<200	<200	40+
910	00532ATV/r	24	1	0	Female	>50	52	ATV/r	200-499	234	1	200-349	200-499	200-349	40+
911	00544ATV/r	24	1	0	Male	12-18_	18	ATV/r	200-499	456	1	350+	200-499	350+	12-19_
912	00593ATV/r	24	1	0	Female	19-30	21	ATV/r	500+	604	1	350+	500+	350+	20-29
913	00604ATV/r	24	1	0	Male	19-30	21	ATV/r	200-499	305	1	200-349	200-499	200-349	20-29
914	00608DTG	24	1	0	Female	19-30	23	DTG	200-499	214	1	200-349	200-499	200-349	20-29
915	00616DTG	24	1	0	Male	12-18_	16	DTG	200-499	392	1	350+	200-499	350+	12-19_
916	00660ATV/r	24	0	0	Male	31-50	45	ATV/r	200-499	366	1	350+	200-499	350+	40+
917	00662ATV/r	24	1	0	Female	31-50	41	ATV/r	500+	613	1	350+	500+	350+	40+
918	00666ATV/r	24	0	0	Male	>50	69	ATV/r	<100	13	1	<100	<200	<200	40+
919	00673DTG	24	1	0	Male	12-18_	18	DTG	200-499	475	1	350+	200-499	350+	12-19_
920	00710ATV/r	24	1	0	Female	31-50	32	ATV/r	200-499	313	1	200-349	200-499	200-349	30-39
921	00713ATV/r	24	1	0	Female	12-18_	18	ATV/r	500+	592	1	350+	500+	350+	12-19_
922	00716ATV/r	24	1	0	Female	31-50	41	ATV/r	500+	885	1	350+	500+	350+	40+
923	00728ATV/r	24	0	0	Male	12-18_	15	ATV/r	200-499	252	1	200-349	200-499	200-349	12-19_
924	00763ATV/r	24	1	0	Male	31-50	39	ATV/r	<100	38	1	<100	<200	<200	30-39
925	00782ATV/r	24	1	0	Female	31-50	33	ATV/r	500+	653	1	350+	500+	350+	30-39
926	00801ATV/r	24	0	0	Male	31-50	36	ATV/r	200-499	262	1	200-349	200-499	200-349	30-39
927	00808ATV/r	24	1	0	Female	31-50	46	ATV/r	100-199	141	1	100-199	<200	<200	40+
928	00841ATV/r	24	0	0	Female	12-18_	18	ATV/r	500+	503	1	350+	500+	350+	12-19_
929	00853ATV/r	24	0	0	Male	31-50	44	ATV/r	<100	36	1	<100	<200	<200	40+
930	00860ATV/r	24	1	0	Female	31-50	41	ATV/r	100-199	116	1	100-199	<200	<200	40+
931	00867DTG	24	1	0	Female	12-18_	16	DTG	100-199	131	1	100-199	<200	<200	12-19_
932	00875DTG	24	0	0	Male	19-30	26	DTG	200-499	292	1	200-349	200-499	200-349	20-29
933	00895ATV/r	24	1	0	Female	19-30	22	ATV/r	100-199	193	1	100-199	<200	<200	20-29
934	00905ATV/r	24	1	0	Male	19-30	21	ATV/r	100-199	104	1	100-199	<200	<200	20-29
935	00939ATV/r	24	0	0	Male	19-30	19	ATV/r	200-499	282	1	200-349	200-499	200-349	12-19_
936	00943ATV/r	24	0	0	Female	12-18_	17	ATV/r	200-499	231	1	200-349	200-499	200-349	12-19_
937	00980ATV/r	24	1	0	Male	19-30	21	ATV/r	<100	41	1	<100	<200	<200	20-29
938	01028ATV/r	24	0	0	Male	12-18_	16	ATV/r	100-199	155	1	100-199	<200	<200	12-19_
939	01056ATV/r	24	1	0	Male	19-30	20	ATV/r	<100	73	1	<100	<200	<200	20-29
940	01058ATV/r	24	1	0	Female	19-30	19	ATV/r	100-199	111	1	100-199	<200	<200	12-19_
941	01067ATV/r	24	1	0	Male	31-50	36	ATV/r	<100	50	1	<100	<200	<200	30-39
942	01079DTG	24	0	0	Female	12-18_	16	DTG	200-499	381	1	350+	200-499	350+	12-19_
943	01092ATV/r	24	1	0	Female	19-30	20	ATV/r	<100	9	1	<100	<200	<200	20-29
944	01093DTG	24	1	0	Male	19-30	24	DTG	200-499	267	1	200-349	200-499	200-349	20-29
945	01096ATV/r	24	1	0	Female	31-50	36	ATV/r	200-499	423	1	350+	200-499	350+	30-39
946	01104ATV/r	24	1	0	Female	19-30	25	ATV/r	<100	21	1	<100	<200	<200	20-29
947	01105ATV/r	24	1	0	Male	>50	61	ATV/r	200-499	336	1	200-349	200-499	200-349	40+
948	01106ATV/r	24	1	0	Female	19-30	30	ATV/r	<100	80	1	<100	<200	<200	30-39
949	01115ATV/r	24	1	0	Female	12-18_	18	ATV/r	200-499	457	1	350+	200-499	350+	12-19_
950	01119ATV/r	24	1	0	Male	31-50	46	ATV/r	<100	47	1	<100	<200	<200	40+
951	01146ATV/r	24	0	0	Male	31-50	33	ATV/r	<100	25	1	<100	<200	<200	30-39
952	01160ATV/r	24	1	0	Male	31-50	40	ATV/r	500+	736	1	350+	500+	350+	40+
953	01161ATV/r	24	0	0	Male	19-30	20	ATV/r	<100	20	1	<100	<200	<200	20-29
954	01163DTG	24	1	0	Male	12-18_	16	DTG	500+	708	1	350+	500+	350+	12-19_
955	01173ATV/r	24	1	0	Female	12-18_	17	ATV/r	100-199	116	1	100-199	<200	<200	12-19_
956	01183ATV/r	24	1	0	Male	12-18_	18	ATV/r	500+	894	1	350+	500+	350+	12-19_
957	01223ATV/r	24	0	0	Male	31-50	39	ATV/r	200-499	207	1	200-349	200-499	200-349	30-39
958	01227ATV/r	24	0	0	Female	12-18_	17	ATV/r	100-199	105	1	100-199	<200	<200	12-19_
959	01236ATV/r	24	0	0	Male	12-18_	18	ATV/r	200-499	203	1	200-349	200-499	200-349	12-19_
960	01241ATV/r	24	0	0	Male	12-18_	16	ATV/r	100-199	169	1	100-199	<200	<200	12-19_
961	01243ATV/r	24	1	0	Male	31-50	45	ATV/r	100-199	106	1	100-199	<200	<200	40+
962	01251ATV/r	24	0	0	Female	19-30	20	ATV/r	<100	6	1	<100	<200	<200	20-29
963	01283ATV/r	24	0	0	Female	19-30	23	ATV/r	200-499	353	1	350+	200-499	350+	20-29
964	01298ATV/r	24	1	0	Female	31-50	43	ATV/r	100-199	109	1	100-199	<200	<200	40+
965	01337ATV/r	24	1	0	Male	>50	52	ATV/r	100-199	133	1	100-199	<200	<200	40+
966	01340ATV/r	24	1	0	Female	19-30	21	ATV/r	<100	69	1	<100	<200	<200	20-29
967	01376ATV/r	24	1	0	Female	19-30	23	ATV/r	200-499	383	1	350+	200-499	350+	20-29
968	01391DTG	24	1	0	Female	31-50	44	DTG	<100	14	1	<100	<200	<200	40+
969	01399ATV/r	24	0	0	Female	>50	59	ATV/r	<100	31	1	<100	<200	<200	40+
970	01412ATV/r	24	1	0	Female	19-30	23	ATV/r	200-499	289	1	200-349	200-499	200-349	20-29
971	01429ATV/r	24	1	0	Male	19-30	23	ATV/r	<100	35	1	<100	<200	<200	20-29
972	01435ATV/r	24	1	0	Female	12-18_	18	ATV/r	200-499	262	1	200-349	200-499	200-349	12-19_
973	01446ATV/r	24	1	0	Female	19-30	20	ATV/r	200-499	369	1	350+	200-499	350+	20-29
974	01476DTG	24	0	0	Female	12-18_	15	DTG	200-499	226	1	200-349	200-499	200-349	12-19_
975	01481ATV/r	24	1	0	Male	>50	57	ATV/r	100-199	107	1	100-199	<200	<200	40+
976	01497ATV/r	24	1	0	Female	31-50	39	ATV/r	100-199	121	1	100-199	<200	<200	30-39
977	01508ATV/r	24	1	0	Female	12-18_	13	ATV/r	200-499	416	1	350+	200-499	350+	12-19_
978	01511ATV/r	24	1	0	Female	12-18_	18	ATV/r	200-499	264	1	200-349	200-499	200-349	12-19_
979	01527ATV/r	24	0	0	Female	31-50	42	ATV/r	100-199	121	1	100-199	<200	<200	40+
980	01545ATV/r	24	0	0	Male	19-30	26	ATV/r	200-499	383	1	350+	200-499	350+	20-29
981	01551ATV/r	24	1	0	Female	12-18_	15	ATV/r	200-499	230	1	200-349	200-499	200-349	12-19_
982	01565ATV/r	24	1	0	Male	31-50	43	ATV/r	<100	73	1	<100	<200	<200	40+
983	01578ATV/r	24	1	0	Female	31-50	50	ATV/r	100-199	160	1	100-199	<200	<200	40+
984	01615ATV/r	24	1	0	Female	12-18_	14	ATV/r	200-499	335	1	200-349	200-499	200-349	12-19_
985	01617ATV/r	24	1	0	Male	19-30	23	ATV/r	<100	75	1	<100	<200	<200	20-29
986	01632ATV/r	24	0	0	Male	19-30	25	ATV/r	<100	97	1	<100	<200	<200	20-29
987	01658ATV/r	24	1	0	Male	12-18_	14	ATV/r	100-199	165	1	100-199	<200	<200	12-19_
988	01681ATV/r	24	0	0	Male	19-30	19	ATV/r	<100	17	1	<100	<200	<200	12-19_
989	01684ATV/r	24	1	0	Female	19-30	24	ATV/r	<100	85	1	<100	<200	<200	20-29
990	01705ATV/r	24	1	0	Male	31-50	47	ATV/r	200-499	252	1	200-349	200-499	200-349	40+
991	01713ATV/r	24	1	0	Male	12-18_	15	ATV/r	200-499	411	1	350+	200-499	350+	12-19_
992	01740ATV/r	24	1	0	Female	31-50	45	ATV/r	500+	570	1	350+	500+	350+	40+
993	01748ATV/r	24	0	0	Male	>50	56	ATV/r	<100	27	1	<100	<200	<200	40+
994	01753ATV/r	24	1	0	Female	12-18_	18	ATV/r	500+	608	1	350+	500+	350+	12-19_
995	01783ATV/r	24	1	0	Male	12-18_	18	ATV/r	200-499	495	1	350+	200-499	350+	12-19_
996	01798ATV/r	24	1	0	Female	31-50	50	ATV/r	200-499	373	1	350+	200-499	350+	40+
997	01858ATV/r	24	1	0	Female	12-18_	14	ATV/r	200-499	357	1	350+	200-499	350+	12-19_
998	01871ATV/r	24	0	0	Male	19-30	23	ATV/r	<100	87	1	<100	<200	<200	20-29
999	01889ATV/r	24	1	0	Female	31-50	40	ATV/r	500+	596	1	350+	500+	350+	40+
1000	01892ATV/r	24	1	0	Female	12-18_	18	ATV/r	500+	527	1	350+	500+	350+	12-19_
1001	01901DTG	24	1	0	Male	19-30	25	DTG	200-499	327	1	200-349	200-499	200-349	20-29
1002	01925ATV/r	24	1	0	Male	19-30	20	ATV/r	<100	52	1	<100	<200	<200	20-29
1003	01938ATV/r	24	0	0	Male	19-30	23	ATV/r	200-499	239	1	200-349	200-499	200-349	20-29
1004	01943ATV/r	24	1	0	Female	31-50	43	ATV/r	<100	6	1	<100	<200	<200	40+
1005	01944DTG	24	1	0	Male	19-30	21	DTG	200-499	252	1	200-349	200-499	200-349	20-29
1006	01953ATV/r	24	1	0	Female	19-30	23	ATV/r	200-499	261	1	200-349	200-499	200-349	20-29
1007	01954ATV/r	24	1	0	Female	19-30	23	ATV/r	500+	596	1	350+	500+	350+	20-29
1008	01979DTG	24	1	0	Female	12-18_	15	DTG	200-499	488	1	350+	200-499	350+	12-19_
1009	01988ATV/r	24	1	0	Male	31-50	47	ATV/r	100-199	138	1	100-199	<200	<200	40+
1010	01997ATV/r	24	0	0	Female	12-18_	16	ATV/r	500+	616	1	350+	500+	350+	12-19_
1011	02009ATV/r	24	1	0	Male	31-50	48	ATV/r	<100	44	1	<100	<200	<200	40+
1012	02018ATV/r	24	1	0	Male	>50	53	ATV/r	100-199	155	1	100-199	<200	<200	40+
1013	02041ATV/r	24	1	0	Male	19-30	20	ATV/r	200-499	340	1	200-349	200-499	200-349	20-29
1014	02054ATV/r	24	1	0	Male	31-50	32	ATV/r	<100	32	1	<100	<200	<200	30-39
1015	02078ATV/r	24	1	0	Female	12-18_	13	ATV/r	<100	68	1	<100	<200	<200	12-19_
1016	02113ATV/r	24	1	0	Male	19-30	19	ATV/r	500+	902	1	350+	500+	350+	12-19_
1017	02114ATV/r	24	1	0	Male	19-30	23	ATV/r	100-199	148	1	100-199	<200	<200	20-29
1018	02125ATV/r	24	1	0	Female	12-18_	18	ATV/r	200-499	430	1	350+	200-499	350+	12-19_
1019	02159ATV/r	24	1	0	Female	19-30	23	ATV/r	200-499	363	1	350+	200-499	350+	20-29
1020	02164ATV/r	24	1	0	Female	31-50	33	ATV/r	200-499	287	1	200-349	200-499	200-349	30-39
1021	02173ATV/r	24	0	0	Male	31-50	41	ATV/r	100-199	104	1	100-199	<200	<200	40+
1022	02177ATV/r	24	0	0	Male	19-30	19	ATV/r	200-499	281	1	200-349	200-499	200-349	12-19_
1023	02223ATV/r	24	1	0	Male	31-50	36	ATV/r	100-199	131	1	100-199	<200	<200	30-39
1024	02246DTG	24	1	0	Male	31-50	50	DTG	200-499	281	1	200-349	200-499	200-349	40+
1025	02248ATV/r	24	1	0	Female	31-50	36	ATV/r	<100	51	1	<100	<200	<200	30-39
1026	02253ATV/r	24	0	0	Female	19-30	23	ATV/r	500+	637	1	350+	500+	350+	20-29
1027	02266ATV/r	24	1	0	Male	31-50	43	ATV/r	<100	81	1	<100	<200	<200	40+
1028	02270DTG	24	1	0	Male	12-18_	18	DTG	100-199	119	1	100-199	<200	<200	12-19_
1029	02279ATV/r	24	1	0	Male	19-30	19	ATV/r	200-499	401	1	350+	200-499	350+	12-19_
1030	02291ATV/r	24	0	0	Female	19-30	30	ATV/r	<100	29	1	<100	<200	<200	30-39
1031	02292ATV/r	24	1	0	Female	31-50	44	ATV/r	200-499	238	1	200-349	200-499	200-349	40+
1032	02293ATV/r	24	0	0	Male	31-50	42	ATV/r	100-199	127	1	100-199	<200	<200	40+
1033	02295ATV/r	24	0	0	Female	19-30	21	ATV/r	<100	28	1	<100	<200	<200	20-29
1034	02316ATV/r	24	0	0	Male	12-18_	12	ATV/r	200-499	313	1	200-349	200-499	200-349	12-19_
1035	02318ATV/r	24	0	0	Female	12-18_	15	ATV/r	200-499	231	1	200-349	200-499	200-349	12-19_
1036	02351ATV/r	24	0	0	Female	31-50	42	ATV/r	200-499	277	1	200-349	200-499	200-349	40+
1037	02367ATV/r	24	1	0	Male	19-30	28	ATV/r	200-499	247	1	200-349	200-499	200-349	20-29
1038	02371ATV/r	24	1	0	Female	12-18_	15	ATV/r	100-199	110	1	100-199	<200	<200	12-19_
1039	02380ATV/r	24	1	0	Male	31-50	45	ATV/r	<100	22	1	<100	<200	<200	40+
1040	02382DTG	24	1	0	Male	12-18_	15	DTG	200-499	495	1	350+	200-499	350+	12-19_
1041	02395DTG	24	1	0	Female	19-30	21	DTG	500+	590	1	350+	500+	350+	20-29
1042	02399ATV/r	24	1	0	Female	19-30	23	ATV/r	<100	51	1	<100	<200	<200	20-29
1043	02428ATV/r	24	0	0	Female	19-30	23	ATV/r	200-499	326	1	200-349	200-499	200-349	20-29
1044	02431ATV/r	24	0	0	Male	12-18_	17	ATV/r	<100	9	1	<100	<200	<200	12-19_
1045	02438ATV/r	24	1	0	Female	19-30	30	ATV/r	<100	41	1	<100	<200	<200	30-39
1046	02442ATV/r	24	1	0	Female	12-18_	18	ATV/r	200-499	431	1	350+	200-499	350+	12-19_
1047	02445ATV/r	24	1	0	Female	12-18_	18	ATV/r	200-499	302	1	200-349	200-499	200-349	12-19_
1048	02460ATV/r	24	1	0	Male	19-30	21	ATV/r	200-499	358	1	350+	200-499	350+	20-29
1049	02516ATV/r	24	0	0	Female	12-18_	17	ATV/r	200-499	319	1	200-349	200-499	200-349	12-19_
1050	02553ATV/r	24	1	0	Female	12-18_	17	ATV/r	500+	567	1	350+	500+	350+	12-19_
1051	02562ATV/r	24	0	0	Male	31-50	41	ATV/r	200-499	297	1	200-349	200-499	200-349	40+
1052	02602ATV/r	24	0	0	Male	12-18_	16	ATV/r	200-499	283	1	200-349	200-499	200-349	12-19_
1053	02618DTG	24	0	0	Female	31-50	41	DTG	200-499	256	1	200-349	200-499	200-349	40+
1054	02703ATV/r	24	0	0	Male	31-50	45	ATV/r	200-499	393	1	350+	200-499	350+	40+
1055	02719ATV/r	24	1	0	Male	19-30	19	ATV/r	200-499	247	1	200-349	200-499	200-349	12-19_
1056	02726ATV/r	24	0	0	Female	19-30	22	ATV/r	500+	531	1	350+	500+	350+	20-29
1057	02727ATV/r	24	1	0	Female	31-50	48	ATV/r	200-499	238	1	200-349	200-499	200-349	40+
1058	02741ATV/r	24	1	0	Female	19-30	19	ATV/r	<100	27	1	<100	<200	<200	12-19_
1059	02745ATV/r	24	0	0	Male	19-30	19	ATV/r	100-199	176	1	100-199	<200	<200	12-19_
1060	02758ATV/r	24	1	0	Male	19-30	25	ATV/r	200-499	204	1	200-349	200-499	200-349	20-29
1061	02760ATV/r	24	1	0	Female	12-18_	18	ATV/r	<100	72	1	<100	<200	<200	12-19_
1062	02792ATV/r	24	1	0	Female	>50	56	ATV/r	200-499	420	1	350+	200-499	350+	40+
1063	02798ATV/r	24	1	0	Male	19-30	19	ATV/r	200-499	392	1	350+	200-499	350+	12-19_
1064	02828ATV/r	24	0	0	Male	31-50	37	ATV/r	<100	10	1	<100	<200	<200	30-39
1065	02854ATV/r	24	1	0	Female	12-18_	14	ATV/r	500+	773	1	350+	500+	350+	12-19_
1066	02878ATV/r	24	1	0	Male	19-30	23	ATV/r	200-499	441	1	350+	200-499	350+	20-29
1067	02912ATV/r	24	1	0	Female	>50	52	ATV/r	<100	28	1	<100	<200	<200	40+
1068	02914ATV/r	24	1	0	Female	31-50	42	ATV/r	<100	81	1	<100	<200	<200	40+
1069	02926ATV/r	24	1	0	Male	31-50	37	ATV/r	<100	5	1	<100	<200	<200	30-39
1070	02932ATV/r	24	1	0	Female	12-18_	12	ATV/r	200-499	217	1	200-349	200-499	200-349	12-19_
1071	02964ATV/r	24	1	0	Female	31-50	44	ATV/r	200-499	355	1	350+	200-499	350+	40+
1072	03010ATV/r	24	1	0	Female	19-30	20	ATV/r	100-199	195	1	100-199	<200	<200	20-29
1073	03031DTG	24	1	0	Male	19-30	19	DTG	200-499	379	1	350+	200-499	350+	12-19_
1074	03064ATV/r	24	1	0	Female	31-50	38	ATV/r	500+	534	1	350+	500+	350+	30-39
1075	03067ATV/r	24	0	0	Female	12-18_	14	ATV/r	<100	21	1	<100	<200	<200	12-19_
1076	03077ATV/r	24	0	0	Male	31-50	41	ATV/r	200-499	411	1	350+	200-499	350+	40+
1077	03107ATV/r	24	1	0	Female	19-30	28	ATV/r	500+	642	1	350+	500+	350+	20-29
1078	03113ATV/r	24	1	0	Female	31-50	44	ATV/r	<100	79	1	<100	<200	<200	40+
1079	03130ATV/r	24	1	0	Male	12-18_	18	ATV/r	200-499	260	1	200-349	200-499	200-349	12-19_
1080	03146ATV/r	24	0	0	Female	12-18_	18	ATV/r	200-499	411	1	350+	200-499	350+	12-19_
1081	03223DTG	24	1	0	Male	19-30	21	DTG	<100	51	1	<100	<200	<200	20-29
1082	03257ATV/r	24	1	0	Female	19-30	24	ATV/r	<100	15	1	<100	<200	<200	20-29
1083	03275ATV/r	24	1	0	Female	>50	54	ATV/r	200-499	333	1	200-349	200-499	200-349	40+
1084	03293ATV/r	24	1	0	Female	12-18_	16	ATV/r	100-199	150	1	100-199	<200	<200	12-19_
1085	03353ATV/r	24	0	0	Male	31-50	32	ATV/r	<100	51	1	<100	<200	<200	30-39
1086	03403DTG	24	1	0	Male	12-18_	15	DTG	500+	784	1	350+	500+	350+	12-19_
1087	03421ATV/r	24	1	0	Female	31-50	43	ATV/r	200-499	217	1	200-349	200-499	200-349	40+
1088	03427ATV/r	24	1	0	Female	31-50	36	ATV/r	200-499	406	1	350+	200-499	350+	30-39
1089	03432ATV/r	24	1	0	Male	31-50	33	ATV/r	200-499	214	1	200-349	200-499	200-349	30-39
1090	03437DTG	24	0	0	Female	31-50	34	DTG	<100	16	1	<100	<200	<200	30-39
1091	03449ATV/r	24	1	0	Male	>50	65	ATV/r	200-499	315	1	200-349	200-499	200-349	40+
1092	03457DTG	24	1	0	Female	31-50	42	DTG	500+	1184	1	350+	500+	350+	40+
1093	03475ATV/r	24	0	0	Male	12-18_	14	ATV/r	<100	17	1	<100	<200	<200	12-19_
1094	03480ATV/r	24	1	0	Female	12-18_	17	ATV/r	<100	98	1	<100	<200	<200	12-19_
1095	03497ATV/r	24	0	0	Male	19-30	26	ATV/r	100-199	162	1	100-199	<200	<200	20-29
1096	03498DTG	24	1	0	Male	31-50	45	DTG	<100	31	1	<100	<200	<200	40+
1097	03501ATV/r	24	1	0	Male	31-50	35	ATV/r	<100	19	1	<100	<200	<200	30-39
1098	03507ATV/r	24	1	0	Female	12-18_	18	ATV/r	<100	86	1	<100	<200	<200	12-19_
1099	03582ATV/r	24	0	0	Female	19-30	28	ATV/r	<100	20	1	<100	<200	<200	20-29
1100	03678ATV/r	24	0	0	Male	12-18_	13	ATV/r	200-499	499	1	350+	200-499	350+	12-19_
1101	03684ATV/r	24	1	0	Male	19-30	30	ATV/r	<100	10	1	<100	<200	<200	30-39
1102	03688ATV/r	24	1	0	Female	19-30	23	ATV/r	200-499	234	1	200-349	200-499	200-349	20-29
1103	03711ATV/r	24	1	0	Female	31-50	46	ATV/r	<100	32	1	<100	<200	<200	40+
1104	03748ATV/r	24	1	0	Female	19-30	29	ATV/r	200-499	220	1	200-349	200-499	200-349	20-29
1105	03750DTG	24	1	0	Female	12-18_	12	DTG	500+	724	1	350+	500+	350+	12-19_
1106	03775ATV/r	24	0	0	Male	31-50	34	ATV/r	<100	9	1	<100	<200	<200	30-39
1107	03821ATV/r	24	0	0	Male	19-30	23	ATV/r	<100	58	1	<100	<200	<200	20-29
1108	03834ATV/r	24	0	0	Female	12-18_	14	ATV/r	100-199	142	1	100-199	<200	<200	12-19_
1109	03847DTG	24	1	0	Female	19-30	30	DTG	200-499	402	1	350+	200-499	350+	30-39
1110	03866ATV/r	24	1	0	Female	31-50	41	ATV/r	200-499	423	1	350+	200-499	350+	40+
1111	03880ATV/r	24	1	0	Male	31-50	40	ATV/r	100-199	192	1	100-199	<200	<200	40+
1112	03894ATV/r	24	1	0	Female	31-50	31	ATV/r	200-499	249	1	200-349	200-499	200-349	30-39
1113	03919ATV/r	24	0	0	Male	19-30	22	ATV/r	100-199	199	1	100-199	<200	<200	20-29
1114	03930ATV/r	24	0	0	Female	19-30	25	ATV/r	<100	13	1	<100	<200	<200	20-29
1115	03963ATV/r	24	0	0	Male	31-50	40	ATV/r	<100	45	1	<100	<200	<200	40+
1116	03990ATV/r	24	1	0	Female	31-50	42	ATV/r	100-199	115	1	100-199	<200	<200	40+
1117	04040ATV/r	24	0	0	Male	12-18_	18	ATV/r	<100	66	1	<100	<200	<200	12-19_
1118	04044ATV/r	24	1	0	Female	19-30	22	ATV/r	100-199	108	1	100-199	<200	<200	20-29
1119	04048ATV/r	24	0	0	Female	12-18_	18	ATV/r	<100	32	1	<100	<200	<200	12-19_
1120	04050ATV/r	24	1	0	Male	19-30	23	ATV/r	200-499	461	1	350+	200-499	350+	20-29
1121	04054ATV/r	24	1	0	Female	31-50	47	ATV/r	<100	88	1	<100	<200	<200	40+
1122	04103ATV/r	24	0	0	Female	31-50	33	ATV/r	<100	20	1	<100	<200	<200	30-39
1123	04105ATV/r	24	1	0	Female	19-30	23	ATV/r	200-499	409	1	350+	200-499	350+	20-29
1124	04132ATV/r	24	0	0	Male	31-50	47	ATV/r	<100	67	1	<100	<200	<200	40+
1125	04136ATV/r	24	1	0	Female	19-30	19	ATV/r	500+	640	1	350+	500+	350+	12-19_
1126	04146ATV/r	24	1	0	Male	19-30	20	ATV/r	100-199	151	1	100-199	<200	<200	20-29
1127	04173ATV/r	24	1	0	Female	12-18_	15	ATV/r	<100	46	1	<100	<200	<200	12-19_
1128	04174ATV/r	24	0	0	Male	31-50	42	ATV/r	<100	9	1	<100	<200	<200	40+
1129	04213ATV/r	24	1	0	Female	31-50	37	ATV/r	<100	73	1	<100	<200	<200	30-39
1130	04220ATV/r	24	0	0	Male	31-50	46	ATV/r	<100	97	1	<100	<200	<200	40+
1131	04240ATV/r	24	0	0	Male	19-30	23	ATV/r	200-499	415	1	350+	200-499	350+	20-29
1132	04289ATV/r	24	1	0	Male	31-50	46	ATV/r	100-199	101	1	100-199	<200	<200	40+
1133	04319ATV/r	24	0	0	Male	19-30	24	ATV/r	<100	28	1	<100	<200	<200	20-29
1134	04347ATV/r	24	1	0	Female	19-30	21	ATV/r	<100	86	1	<100	<200	<200	20-29
1135	04375ATV/r	24	1	0	Female	31-50	39	ATV/r	<100	26	1	<100	<200	<200	30-39
1136	04380ATV/r	24	0	0	Male	19-30	22	ATV/r	<100	67	1	<100	<200	<200	20-29
1137	04381ATV/r	24	1	0	Male	12-18_	18	ATV/r	200-499	349	1	200-349	200-499	200-349	12-19_
1138	04383ATV/r	24	1	0	Female	31-50	31	ATV/r	100-199	161	1	100-199	<200	<200	30-39
1139	04386DTG	24	1	0	Female	19-30	24	DTG	100-199	140	1	100-199	<200	<200	20-29
1140	04389ATV/r	24	0	0	Male	12-18_	15	ATV/r	<100	41	1	<100	<200	<200	12-19_
1141	04404ATV/r	24	1	0	Male	31-50	42	ATV/r	200-499	256	1	200-349	200-499	200-349	40+
1142	04410ATV/r	24	0	0	Male	12-18_	17	ATV/r	100-199	107	1	100-199	<200	<200	12-19_
1143	04446ATV/r	24	1	0	Female	19-30	27	ATV/r	200-499	405	1	350+	200-499	350+	20-29
1144	04452ATV/r	24	1	0	Male	12-18_	18	ATV/r	<100	81	1	<100	<200	<200	12-19_
1145	04459ATV/r	24	0	0	Female	19-30	20	ATV/r	<100	88	1	<100	<200	<200	20-29
1146	04471ATV/r	24	1	0	Female	31-50	44	ATV/r	200-499	378	1	350+	200-499	350+	40+
1147	04484ATV/r	24	1	0	Female	12-18_	15	ATV/r	100-199	170	1	100-199	<200	<200	12-19_
1148	04499ATV/r	24	0	0	Female	31-50	45	ATV/r	100-199	139	1	100-199	<200	<200	40+
1149	04511ATV/r	24	0	0	Female	19-30	25	ATV/r	<100	49	1	<100	<200	<200	20-29
1150	04571ATV/r	24	0	0	Female	>50	66	ATV/r	200-499	217	1	200-349	200-499	200-349	40+
1151	04577ATV/r	24	0	0	Male	31-50	33	ATV/r	100-199	130	1	100-199	<200	<200	30-39
1152	04595ATV/r	24	0	0	Male	12-18_	15	ATV/r	500+	555	1	350+	500+	350+	12-19_
1153	04625DTG	24	1	0	Male	31-50	39	DTG	500+	637	1	350+	500+	350+	30-39
1154	04636ATV/r	24	1	0	Male	>50	68	ATV/r	200-499	331	1	200-349	200-499	200-349	40+
1155	04649ATV/r	24	1	0	Male	31-50	40	ATV/r	200-499	220	1	200-349	200-499	200-349	40+
1156	04653ATV/r	24	1	0	Female	>50	53	ATV/r	200-499	410	1	350+	200-499	350+	40+
1157	04663ATV/r	24	1	0	Male	31-50	40	ATV/r	100-199	179	1	100-199	<200	<200	40+
1158	04668ATV/r	24	0	0	Male	19-30	19	ATV/r	200-499	251	1	200-349	200-499	200-349	12-19_
1159	04671ATV/r	24	1	0	Female	31-50	42	ATV/r	200-499	358	1	350+	200-499	350+	40+
1160	04685ATV/r	24	1	0	Male	31-50	44	ATV/r	<100	27	1	<100	<200	<200	40+
1161	04703ATV/r	24	1	0	Male	12-18_	16	ATV/r	<100	79	1	<100	<200	<200	12-19_
1162	04709ATV/r	24	0	0	Male	31-50	33	ATV/r	<100	69	1	<100	<200	<200	30-39
1163	04737ATV/r	24	1	0	Male	19-30	26	ATV/r	200-499	231	1	200-349	200-499	200-349	20-29
1164	04744ATV/r	24	1	0	Female	>50	51	ATV/r	500+	649	1	350+	500+	350+	40+
1165	04758ATV/r	24	1	0	Female	>50	51	ATV/r	200-499	248	1	200-349	200-499	200-349	40+
1166	04761ATV/r	24	1	0	Female	31-50	37	ATV/r	200-499	310	1	200-349	200-499	200-349	30-39
1167	04766ATV/r	24	1	0	Male	19-30	20	ATV/r	100-199	193	1	100-199	<200	<200	20-29
1168	04767ATV/r	24	0	0	Male	19-30	20	ATV/r	<100	79	1	<100	<200	<200	20-29
1169	04788DTG	24	0	0	Female	19-30	19	DTG	200-499	414	1	350+	200-499	350+	12-19_
1170	04797ATV/r	24	1	0	Female	31-50	31	ATV/r	<100	13	1	<100	<200	<200	30-39
1171	04847ATV/r	24	1	0	Female	19-30	22	ATV/r	500+	651	1	350+	500+	350+	20-29
1172	04868ATV/r	24	1	0	Male	>50	53	ATV/r	200-499	444	1	350+	200-499	350+	40+
1173	04872ATV/r	24	1	0	Male	>50	68	ATV/r	<100	78	1	<100	<200	<200	40+
1174	04894ATV/r	24	1	0	Female	>50	51	ATV/r	<100	27	1	<100	<200	<200	40+
1175	04959ATV/r	24	1	0	Female	31-50	39	ATV/r	100-199	177	1	100-199	<200	<200	30-39
1176	04972DTG	24	1	0	Female	12-18_	13	DTG	500+	709	1	350+	500+	350+	12-19_
1177	04973ATV/r	24	1	0	Male	19-30	20	ATV/r	200-499	428	1	350+	200-499	350+	20-29
1178	04977ATV/r	24	1	0	Female	31-50	38	ATV/r	<100	33	1	<100	<200	<200	30-39
1179	04978DTG	24	0	0	Female	12-18_	17	DTG	200-499	239	1	200-349	200-499	200-349	12-19_
1180	04998ATV/r	24	1	0	Male	31-50	43	ATV/r	100-199	196	1	100-199	<200	<200	40+
1181	05007ATV/r	24	0	0	Male	19-30	21	ATV/r	200-499	220	1	200-349	200-499	200-349	20-29
1182	05035ATV/r	24	1	0	Female	19-30	29	ATV/r	100-199	112	1	100-199	<200	<200	20-29
1183	05056ATV/r	24	0	0	Female	31-50	35	ATV/r	<100	68	1	<100	<200	<200	30-39
1184	05069ATV/r	24	0	0	Female	31-50	35	ATV/r	<100	10	1	<100	<200	<200	30-39
1185	05091DTG	24	0	0	Female	>50	51	DTG	500+	540	1	350+	500+	350+	40+
1186	05094ATV/r	24	1	0	Female	19-30	24	ATV/r	200-499	303	1	200-349	200-499	200-349	20-29
1187	05095ATV/r	24	1	0	Male	31-50	39	ATV/r	<100	69	1	<100	<200	<200	30-39
1188	05123ATV/r	24	1	0	Male	>50	60	ATV/r	<100	93	1	<100	<200	<200	40+
1189	05134ATV/r	24	1	0	Male	19-30	21	ATV/r	200-499	303	1	200-349	200-499	200-349	20-29
1190	05147ATV/r	24	1	0	Male	>50	62	ATV/r	<100	94	1	<100	<200	<200	40+
1191	05165ATV/r	24	1	0	Male	31-50	43	ATV/r	100-199	158	1	100-199	<200	<200	40+
1192	05166ATV/r	24	0	0	Female	12-18_	18	ATV/r	200-499	346	1	200-349	200-499	200-349	12-19_
1193	05171ATV/r	24	0	0	Male	19-30	22	ATV/r	200-499	378	1	350+	200-499	350+	20-29
1194	05196ATV/r	24	0	0	Male	12-18_	14	ATV/r	<100	16	1	<100	<200	<200	12-19_
1195	05204ATV/r	24	1	0	Female	31-50	40	ATV/r	500+	522	1	350+	500+	350+	40+
1196	05231ATV/r	24	1	0	Female	>50	54	ATV/r	200-499	357	1	350+	200-499	350+	40+
1197	05277ATV/r	24	0	0	Female	12-18_	18	ATV/r	100-199	108	1	100-199	<200	<200	12-19_
1198	05282DTG	24	1	0	Female	19-30	20	DTG	100-199	175	1	100-199	<200	<200	20-29
1199	05288ATV/r	24	1	0	Female	19-30	27	ATV/r	200-499	322	1	200-349	200-499	200-349	20-29
1200	05343ATV/r	24	1	0	Female	31-50	33	ATV/r	200-499	395	1	350+	200-499	350+	30-39
1201	05353ATV/r	24	0	0	Male	19-30	19	ATV/r	200-499	253	1	200-349	200-499	200-349	12-19_
1202	05362ATV/r	24	1	0	Male	19-30	25	ATV/r	<100	26	1	<100	<200	<200	20-29
1203	05369ATV/r	24	1	0	Female	19-30	25	ATV/r	200-499	289	1	200-349	200-499	200-349	20-29
1204	05398ATV/r	24	0	0	Male	31-50	49	ATV/r	<100	26	1	<100	<200	<200	40+
1205	05414ATV/r	24	1	0	Male	19-30	28	ATV/r	200-499	231	1	200-349	200-499	200-349	20-29
1206	05448ATV/r	24	1	0	Female	>50	66	ATV/r	500+	567	1	350+	500+	350+	40+
1207	05451ATV/r	24	1	0	Female	>50	53	ATV/r	200-499	392	1	350+	200-499	350+	40+
1208	05456ATV/r	24	1	0	Female	12-18_	16	ATV/r	<100	93	1	<100	<200	<200	12-19_
1209	05462DTG	24	0	0	Female	19-30	21	DTG	200-499	490	1	350+	200-499	350+	20-29
1210	05480ATV/r	24	0	0	Male	31-50	47	ATV/r	200-499	256	1	200-349	200-499	200-349	40+
1211	05494ATV/r	24	0	0	Female	31-50	48	ATV/r	200-499	205	1	200-349	200-499	200-349	40+
1212	05516ATV/r	24	0	0	Female	19-30	20	ATV/r	200-499	263	1	200-349	200-499	200-349	20-29
1213	05519ATV/r	24	1	0	Female	12-18_	16	ATV/r	100-199	144	1	100-199	<200	<200	12-19_
1214	05534DTG	24	1	0	Female	31-50	47	DTG	500+	669	1	350+	500+	350+	40+
1215	05535ATV/r	24	0	0	Female	19-30	23	ATV/r	200-499	227	1	200-349	200-499	200-349	20-29
1216	05548ATV/r	24	1	0	Male	31-50	46	ATV/r	200-499	426	1	350+	200-499	350+	40+
1217	05557ATV/r	24	0	0	Female	19-30	25	ATV/r	<100	10	1	<100	<200	<200	20-29
1218	05561ATV/r	24	1	0	Female	12-18_	18	ATV/r	<100	57	1	<100	<200	<200	12-19_
1219	05602ATV/r	24	1	0	Male	31-50	34	ATV/r	<100	32	1	<100	<200	<200	30-39
1220	05604ATV/r	24	1	0	Male	31-50	33	ATV/r	<100	28	1	<100	<200	<200	30-39
1221	05614DTG	24	1	0	Female	31-50	33	DTG	200-499	203	1	200-349	200-499	200-349	30-39
1222	05642DTG	24	1	0	Female	12-18_	15	DTG	500+	773	1	350+	500+	350+	12-19_
1223	05648ATV/r	24	1	0	Female	12-18_	18	ATV/r	500+	589	1	350+	500+	350+	12-19_
1224	05650ATV/r	24	1	0	Female	>50	52	ATV/r	200-499	240	1	200-349	200-499	200-349	40+
1225	05658ATV/r	24	0	0	Male	12-18_	18	ATV/r	200-499	485	1	350+	200-499	350+	12-19_
1226	05689ATV/r	24	0	0	Female	31-50	48	ATV/r	100-199	160	1	100-199	<200	<200	40+
1227	05712ATV/r	24	1	0	Female	19-30	22	ATV/r	100-199	105	1	100-199	<200	<200	20-29
1228	05713ATV/r	24	1	0	Female	31-50	38	ATV/r	100-199	133	1	100-199	<200	<200	30-39
1229	05716ATV/r	24	1	0	Female	31-50	42	ATV/r	500+	511	1	350+	500+	350+	40+
1230	05722ATV/r	24	1	0	Female	31-50	37	ATV/r	<100	15	1	<100	<200	<200	30-39
1231	05740ATV/r	24	1	0	Male	19-30	19	ATV/r	<100	26	1	<100	<200	<200	12-19_
1232	05758ATV/r	24	1	0	Male	19-30	22	ATV/r	100-199	191	1	100-199	<200	<200	20-29
1233	05778ATV/r	24	1	0	Female	31-50	38	ATV/r	500+	883	1	350+	500+	350+	30-39
1234	05805ATV/r	24	1	0	Male	19-30	25	ATV/r	<100	28	1	<100	<200	<200	20-29
1235	05826ATV/r	24	1	0	Female	19-30	22	ATV/r	200-499	436	1	350+	200-499	350+	20-29
1236	05835ATV/r	24	1	0	Female	19-30	25	ATV/r	500+	624	1	350+	500+	350+	20-29
1237	05860ATV/r	24	1	0	Female	31-50	40	ATV/r	200-499	314	1	200-349	200-499	200-349	40+
1238	05891ATV/r	24	1	0	Female	31-50	46	ATV/r	100-199	152	1	100-199	<200	<200	40+
1239	05904ATV/r	24	1	0	Female	31-50	45	ATV/r	200-499	220	1	200-349	200-499	200-349	40+
1240	05914ATV/r	24	1	0	Female	>50	53	ATV/r	200-499	394	1	350+	200-499	350+	40+
1241	05925ATV/r	24	1	0	Male	31-50	36	ATV/r	<100	39	1	<100	<200	<200	30-39
1242	05936ATV/r	24	1	0	Male	12-18_	16	ATV/r	<100	13	1	<100	<200	<200	12-19_
1243	05960ATV/r	24	1	0	Female	19-30	22	ATV/r	100-199	194	1	100-199	<200	<200	20-29
1244	05975ATV/r	24	0	0	Male	19-30	21	ATV/r	200-499	414	1	350+	200-499	350+	20-29
1245	05990ATV/r	24	0	0	Female	19-30	24	ATV/r	200-499	307	1	200-349	200-499	200-349	20-29
1246	06001ATV/r	24	1	0	Female	19-30	25	ATV/r	200-499	243	1	200-349	200-499	200-349	20-29
1247	06010DTG	24	1	0	Male	>50	79	DTG	200-499	240	1	200-349	200-499	200-349	40+
1248	06012ATV/r	24	1	0	Female	31-50	34	ATV/r	100-199	142	1	100-199	<200	<200	30-39
1249	06048ATV/r	24	1	0	Male	>50	62	ATV/r	100-199	149	1	100-199	<200	<200	40+
1250	06084ATV/r	24	0	0	Female	19-30	20	ATV/r	100-199	108	1	100-199	<200	<200	20-29
1251	06088ATV/r	24	0	0	Female	31-50	43	ATV/r	100-199	188	1	100-199	<200	<200	40+
1252	06101ATV/r	24	0	0	Male	31-50	48	ATV/r	<100	98	1	<100	<200	<200	40+
1253	06118ATV/r	24	0	0	Female	>50	52	ATV/r	<100	59	1	<100	<200	<200	40+
1254	06119ATV/r	24	1	0	Female	19-30	24	ATV/r	200-499	224	1	200-349	200-499	200-349	20-29
1255	06140ATV/r	24	1	0	Female	12-18_	17	ATV/r	<100	30	1	<100	<200	<200	12-19_
1256	06170ATV/r	24	1	0	Female	12-18_	16	ATV/r	200-499	422	1	350+	200-499	350+	12-19_
1257	06181DTG	24	1	0	Female	12-18_	16	DTG	200-499	269	1	200-349	200-499	200-349	12-19_
1258	06194ATV/r	24	0	0	Female	19-30	22	ATV/r	100-199	184	1	100-199	<200	<200	20-29
1259	06215ATV/r	24	1	0	Female	31-50	40	ATV/r	500+	503	1	350+	500+	350+	40+
1260	06226ATV/r	24	1	0	Female	19-30	23	ATV/r	100-199	149	1	100-199	<200	<200	20-29
1261	06232ATV/r	24	1	0	Male	12-18_	16	ATV/r	100-199	106	1	100-199	<200	<200	12-19_
1262	06237ATV/r	24	1	0	Female	31-50	32	ATV/r	<100	22	1	<100	<200	<200	30-39
1263	06386ATV/r	24	0	0	Female	12-18_	17	ATV/r	100-199	144	1	100-199	<200	<200	12-19_
1264	06417ATV/r	24	0	0	Female	12-18_	14	ATV/r	200-499	373	1	350+	200-499	350+	12-19_
1265	06431ATV/r	24	1	0	Female	12-18_	18	ATV/r	200-499	244	1	200-349	200-499	200-349	12-19_
1266	06450ATV/r	24	1	0	Male	19-30	19	ATV/r	200-499	450	1	350+	200-499	350+	12-19_
1267	06503ATV/r	24	1	0	Male	12-18_	16	ATV/r	<100	21	1	<100	<200	<200	12-19_
1268	06553ATV/r	24	1	0	Female	31-50	44	ATV/r	200-499	279	1	200-349	200-499	200-349	40+
1269	06554ATV/r	24	1	0	Male	19-30	25	ATV/r	200-499	242	1	200-349	200-499	200-349	20-29
1270	06565ATV/r	24	1	0	Male	19-30	27	ATV/r	100-199	116	1	100-199	<200	<200	20-29
1271	06597ATV/r	24	1	0	Female	31-50	35	ATV/r	<100	21	1	<100	<200	<200	30-39
1272	06605ATV/r	24	0	0	Female	19-30	20	ATV/r	100-199	174	1	100-199	<200	<200	20-29
1273	06618ATV/r	24	0	0	Female	19-30	20	ATV/r	100-199	159	1	100-199	<200	<200	20-29
1274	06667ATV/r	24	1	0	Female	>50	55	ATV/r	200-499	246	1	200-349	200-499	200-349	40+
1275	06670ATV/r	24	1	0	Female	31-50	41	ATV/r	200-499	256	1	200-349	200-499	200-349	40+
1276	06690ATV/r	24	1	0	Female	31-50	41	ATV/r	500+	579	1	350+	500+	350+	40+
1277	06692ATV/r	24	1	0	Female	19-30	19	ATV/r	200-499	393	1	350+	200-499	350+	12-19_
1278	06715ATV/r	24	1	0	Female	31-50	49	ATV/r	200-499	454	1	350+	200-499	350+	40+
1279	06746ATV/r	24	0	0	Female	31-50	44	ATV/r	<100	13	1	<100	<200	<200	40+
1280	06763ATV/r	24	1	0	Male	19-30	24	ATV/r	200-499	324	1	200-349	200-499	200-349	20-29
1281	06780ATV/r	24	0	0	Female	31-50	40	ATV/r	<100	56	1	<100	<200	<200	40+
1282	06785ATV/r	24	1	0	Male	31-50	48	ATV/r	500+	578	1	350+	500+	350+	40+
1283	06810ATV/r	24	0	0	Male	12-18_	17	ATV/r	<100	37	1	<100	<200	<200	12-19_
1284	06813ATV/r	24	0	0	Female	19-30	23	ATV/r	<100	68	1	<100	<200	<200	20-29
1285	06823DTG	24	1	0	Male	19-30	23	DTG	200-499	378	1	350+	200-499	350+	20-29
1286	06850ATV/r	24	1	0	Female	19-30	19	ATV/r	200-499	305	1	200-349	200-499	200-349	12-19_
1287	06885ATV/r	24	1	0	Female	19-30	23	ATV/r	200-499	313	1	200-349	200-499	200-349	20-29
1288	06892ATV/r	24	1	0	Female	19-30	26	ATV/r	200-499	327	1	200-349	200-499	200-349	20-29
1289	06897ATV/r	24	1	0	Female	19-30	19	ATV/r	200-499	228	1	200-349	200-499	200-349	12-19_
1290	06899ATV/r	24	1	0	Female	>50	53	ATV/r	200-499	456	1	350+	200-499	350+	40+
1291	06902ATV/r	24	1	0	Male	12-18_	18	ATV/r	500+	620	1	350+	500+	350+	12-19_
1292	06913ATV/r	24	1	0	Female	31-50	50	ATV/r	200-499	356	1	350+	200-499	350+	40+
1293	06921ATV/r	24	1	0	Female	31-50	41	ATV/r	500+	531	1	350+	500+	350+	40+
1294	06934DTG	24	1	0	Female	19-30	19	DTG	<100	77	1	<100	<200	<200	12-19_
1295	06951ATV/r	24	1	0	Female	19-30	24	ATV/r	200-499	243	1	200-349	200-499	200-349	20-29
1296	06974ATV/r	24	1	0	Female	31-50	46	ATV/r	200-499	412	1	350+	200-499	350+	40+
1297	07009ATV/r	24	1	0	Male	>50	52	ATV/r	500+	548	1	350+	500+	350+	40+
1298	07013ATV/r	24	1	0	Male	31-50	47	ATV/r	200-499	286	1	200-349	200-499	200-349	40+
1299	07024ATV/r	24	0	0	Male	12-18_	16	ATV/r	200-499	332	1	200-349	200-499	200-349	12-19_
1300	07030ATV/r	24	1	0	Female	>50	52	ATV/r	200-499	270	1	200-349	200-499	200-349	40+
1301	07041ATV/r	24	1	0	Female	12-18_	17	ATV/r	200-499	254	1	200-349	200-499	200-349	12-19_
1302	07106ATV/r	24	1	0	Male	19-30	22	ATV/r	100-199	148	1	100-199	<200	<200	20-29
1303	07110DTG	24	1	0	Male	19-30	26	DTG	<100	93	1	<100	<200	<200	20-29
1304	07121DTG	24	0	0	Male	>50	55	DTG	200-499	441	1	350+	200-499	350+	40+
1305	07127ATV/r	24	0	0	Female	19-30	21	ATV/r	100-199	133	1	100-199	<200	<200	20-29
1306	07159ATV/r	24	1	0	Male	31-50	46	ATV/r	200-499	301	1	200-349	200-499	200-349	40+
1307	07164ATV/r	24	0	0	Male	19-30	25	ATV/r	<100	56	1	<100	<200	<200	20-29
1308	07180ATV/r	24	1	0	Male	19-30	24	ATV/r	100-199	154	1	100-199	<200	<200	20-29
1309	07205ATV/r	24	0	0	Female	31-50	46	ATV/r	<100	90	1	<100	<200	<200	40+
1310	07212ATV/r	24	0	0	Female	19-30	20	ATV/r	200-499	316	1	200-349	200-499	200-349	20-29
1311	07221DTG	24	1	0	Male	12-18_	15	DTG	200-499	366	1	350+	200-499	350+	12-19_
1312	07224ATV/r	24	1	0	Female	31-50	44	ATV/r	100-199	198	1	100-199	<200	<200	40+
1313	07240ATV/r	24	0	0	Female	19-30	24	ATV/r	<100	8	1	<100	<200	<200	20-29
1314	07244ATV/r	24	1	0	Male	19-30	20	ATV/r	200-499	457	1	350+	200-499	350+	20-29
1315	07258DTG	24	0	0	Female	>50	64	DTG	200-499	493	1	350+	200-499	350+	40+
1316	07260ATV/r	24	0	0	Male	19-30	20	ATV/r	200-499	296	1	200-349	200-499	200-349	20-29
1317	07272ATV/r	24	1	0	Male	31-50	34	ATV/r	<100	21	1	<100	<200	<200	30-39
1318	07281ATV/r	24	1	0	Male	31-50	33	ATV/r	<100	87	1	<100	<200	<200	30-39
1319	07286ATV/r	24	0	0	Female	31-50	34	ATV/r	<100	65	1	<100	<200	<200	30-39
1320	07293ATV/r	24	0	0	Male	12-18_	16	ATV/r	<100	25	1	<100	<200	<200	12-19_
1321	07297ATV/r	24	0	0	Female	12-18_	17	ATV/r	200-499	335	1	200-349	200-499	200-349	12-19_
1322	07307ATV/r	24	1	0	Male	31-50	49	ATV/r	500+	517	1	350+	500+	350+	40+
1323	07320DTG	24	1	0	Female	19-30	19	DTG	200-499	309	1	200-349	200-499	200-349	12-19_
1324	07348ATV/r	24	1	0	Male	12-18_	13	ATV/r	<100	51	1	<100	<200	<200	12-19_
1325	07376DTG	24	0	0	Female	12-18_	15	DTG	200-499	354	1	350+	200-499	350+	12-19_
1326	07396ATV/r	24	0	0	Male	19-30	20	ATV/r	200-499	250	1	200-349	200-499	200-349	20-29
1327	07403ATV/r	24	1	0	Female	19-30	28	ATV/r	200-499	447	1	350+	200-499	350+	20-29
1328	07409ATV/r	24	1	0	Female	31-50	35	ATV/r	<100	17	1	<100	<200	<200	30-39
1329	07439ATV/r	24	1	0	Male	31-50	48	ATV/r	100-199	103	1	100-199	<200	<200	40+
1330	07450ATV/r	24	0	0	Female	>50	53	ATV/r	<100	31	1	<100	<200	<200	40+
1331	07455ATV/r	24	1	0	Female	19-30	30	ATV/r	100-199	131	1	100-199	<200	<200	30-39
1332	07498DTG	24	1	0	Female	12-18_	16	DTG	500+	747	1	350+	500+	350+	12-19_
1333	07525ATV/r	24	1	0	Female	12-18_	18	ATV/r	100-199	117	1	100-199	<200	<200	12-19_
1334	07528ATV/r	24	1	0	Female	31-50	50	ATV/r	200-499	342	1	200-349	200-499	200-349	40+
1335	07551ATV/r	24	1	0	Female	31-50	41	ATV/r	<100	50	1	<100	<200	<200	40+
1336	07553DTG	24	1	0	Female	31-50	46	DTG	200-499	253	1	200-349	200-499	200-349	40+
1337	07570ATV/r	24	1	0	Female	31-50	34	ATV/r	<100	66	1	<100	<200	<200	30-39
1338	07576ATV/r	24	0	0	Male	19-30	22	ATV/r	100-199	136	1	100-199	<200	<200	20-29
1339	07583ATV/r	24	1	0	Male	>50	60	ATV/r	<100	10	1	<100	<200	<200	40+
1340	07593ATV/r	24	1	0	Female	19-30	25	ATV/r	200-499	469	1	350+	200-499	350+	20-29
1341	07594ATV/r	24	1	0	Male	>50	52	ATV/r	100-199	118	1	100-199	<200	<200	40+
1342	07600ATV/r	24	0	0	Female	12-18_	17	ATV/r	200-499	337	1	200-349	200-499	200-349	12-19_
1343	07628ATV/r	24	0	0	Female	31-50	39	ATV/r	200-499	276	1	200-349	200-499	200-349	30-39
1344	07629ATV/r	24	1	0	Female	19-30	23	ATV/r	100-199	169	1	100-199	<200	<200	20-29
1345	07654ATV/r	24	1	0	Male	31-50	38	ATV/r	<100	75	1	<100	<200	<200	30-39
1346	07658ATV/r	24	1	0	Female	31-50	31	ATV/r	200-499	255	1	200-349	200-499	200-349	30-39
1347	07740DTG	24	1	0	Female	19-30	24	DTG	200-499	370	1	350+	200-499	350+	20-29
1348	07741ATV/r	24	1	0	Female	12-18_	16	ATV/r	200-499	213	1	200-349	200-499	200-349	12-19_
1349	07755ATV/r	24	1	0	Female	31-50	44	ATV/r	200-499	250	1	200-349	200-499	200-349	40+
1350	07764ATV/r	24	1	0	Male	19-30	19	ATV/r	<100	10	1	<100	<200	<200	12-19_
1351	07771ATV/r	24	1	0	Male	31-50	44	ATV/r	100-199	151	1	100-199	<200	<200	40+
1352	07775ATV/r	24	1	0	Female	19-30	27	ATV/r	100-199	140	1	100-199	<200	<200	20-29
1353	07776ATV/r	24	0	0	Female	19-30	21	ATV/r	200-499	200	1	200-349	200-499	200-349	20-29
1354	07810ATV/r	24	1	0	Female	12-18_	17	ATV/r	<100	50	1	<100	<200	<200	12-19_
1355	07813ATV/r	24	1	0	Male	31-50	42	ATV/r	<100	45	1	<100	<200	<200	40+
1356	07842ATV/r	24	1	0	Female	19-30	21	ATV/r	100-199	149	1	100-199	<200	<200	20-29
1357	07846ATV/r	24	1	0	Male	19-30	24	ATV/r	200-499	225	1	200-349	200-499	200-349	20-29
1358	07848ATV/r	24	0	0	Male	19-30	20	ATV/r	200-499	270	1	200-349	200-499	200-349	20-29
1359	07862ATV/r	24	1	0	Male	19-30	20	ATV/r	100-199	177	1	100-199	<200	<200	20-29
1360	07901DTG	24	1	0	Female	12-18_	16	DTG	200-499	473	1	350+	200-499	350+	12-19_
1361	07905ATV/r	24	0	0	Female	19-30	28	ATV/r	200-499	265	1	200-349	200-499	200-349	20-29
1362	07925ATV/r	24	1	0	Male	12-18_	18	ATV/r	200-499	364	1	350+	200-499	350+	12-19_
1363	07930ATV/r	24	0	0	Female	31-50	33	ATV/r	<100	19	1	<100	<200	<200	30-39
1364	07940ATV/r	24	1	0	Female	12-18_	16	ATV/r	100-199	180	1	100-199	<200	<200	12-19_
1365	07941ATV/r	24	1	0	Female	31-50	33	ATV/r	200-499	351	1	350+	200-499	350+	30-39
1366	07954DTG	24	0	0	Male	19-30	25	DTG	500+	542	1	350+	500+	350+	20-29
1367	07981DTG	24	0	0	Female	12-18_	17	DTG	<100	80	1	<100	<200	<200	12-19_
1368	08006ATV/r	24	1	0	Female	31-50	35	ATV/r	<100	93	1	<100	<200	<200	30-39
1369	08009ATV/r	24	1	0	Male	31-50	40	ATV/r	100-199	189	1	100-199	<200	<200	40+
1370	08021ATV/r	24	1	0	Female	19-30	23	ATV/r	200-499	263	1	200-349	200-499	200-349	20-29
1371	08025ATV/r	24	1	0	Female	>50	53	ATV/r	<100	59	1	<100	<200	<200	40+
1372	08026ATV/r	24	0	0	Female	19-30	20	ATV/r	200-499	272	1	200-349	200-499	200-349	20-29
1373	08082ATV/r	24	1	0	Female	19-30	21	ATV/r	200-499	243	1	200-349	200-499	200-349	20-29
1374	08105ATV/r	24	1	0	Female	19-30	25	ATV/r	100-199	116	1	100-199	<200	<200	20-29
1375	08145ATV/r	24	1	0	Male	>50	55	ATV/r	200-499	282	1	200-349	200-499	200-349	40+
1376	08162ATV/r	24	1	0	Female	19-30	19	ATV/r	200-499	246	1	200-349	200-499	200-349	12-19_
1377	08219ATV/r	24	1	0	Female	19-30	19	ATV/r	200-499	416	1	350+	200-499	350+	12-19_
1378	08222ATV/r	24	1	0	Male	31-50	39	ATV/r	<100	41	1	<100	<200	<200	30-39
1379	08255ATV/r	24	0	0	Female	19-30	21	ATV/r	<100	70	1	<100	<200	<200	20-29
1380	08257ATV/r	24	0	0	Male	12-18_	17	ATV/r	100-199	122	1	100-199	<200	<200	12-19_
1381	08302ATV/r	24	1	0	Female	12-18_	13	ATV/r	<100	67	1	<100	<200	<200	12-19_
1382	08308ATV/r	24	1	0	Female	19-30	28	ATV/r	100-199	164	1	100-199	<200	<200	20-29
1383	08317ATV/r	24	1	0	Male	19-30	22	ATV/r	100-199	168	1	100-199	<200	<200	20-29
1384	08321ATV/r	24	1	0	Female	12-18_	18	ATV/r	200-499	368	1	350+	200-499	350+	12-19_
1385	08327ATV/r	24	1	0	Female	31-50	31	ATV/r	200-499	407	1	350+	200-499	350+	30-39
1386	08332ATV/r	24	1	0	Male	19-30	21	ATV/r	200-499	275	1	200-349	200-499	200-349	20-29
1387	08351ATV/r	24	1	0	Male	>50	82	ATV/r	<100	12	1	<100	<200	<200	40+
1388	08352ATV/r	24	1	0	Female	19-30	28	ATV/r	100-199	112	1	100-199	<200	<200	20-29
1389	08369ATV/r	24	0	0	Female	12-18_	14	ATV/r	100-199	192	1	100-199	<200	<200	12-19_
1390	08384ATV/r	24	1	0	Female	31-50	46	ATV/r	100-199	105	1	100-199	<200	<200	40+
1391	08425ATV/r	24	1	0	Female	19-30	27	ATV/r	100-199	151	1	100-199	<200	<200	20-29
1392	08433ATV/r	24	1	0	Female	12-18_	18	ATV/r	100-199	142	1	100-199	<200	<200	12-19_
1393	08452ATV/r	24	1	0	Female	12-18_	18	ATV/r	500+	691	1	350+	500+	350+	12-19_
1394	08493ATV/r	24	1	0	Male	31-50	34	ATV/r	100-199	173	1	100-199	<200	<200	30-39
1395	08498ATV/r	24	1	0	Male	19-30	19	ATV/r	500+	517	1	350+	500+	350+	12-19_
1396	08500DTG	24	1	0	Female	19-30	20	DTG	200-499	402	1	350+	200-499	350+	20-29
1397	08507ATV/r	24	1	0	Female	19-30	22	ATV/r	<100	74	1	<100	<200	<200	20-29
1398	08529ATV/r	24	1	0	Female	31-50	39	ATV/r	<100	90	1	<100	<200	<200	30-39
1399	08534ATV/r	24	1	0	Female	31-50	37	ATV/r	100-199	189	1	100-199	<200	<200	30-39
1400	08537DTG	24	1	0	Male	12-18_	15	DTG	200-499	444	1	350+	200-499	350+	12-19_
1401	08560ATV/r	24	1	0	Female	19-30	22	ATV/r	<100	47	1	<100	<200	<200	20-29
1402	08564ATV/r	24	1	0	Male	31-50	39	ATV/r	200-499	440	1	350+	200-499	350+	30-39
1403	08613ATV/r	24	1	0	Female	19-30	29	ATV/r	200-499	238	1	200-349	200-499	200-349	20-29
1404	08624ATV/r	24	1	0	Male	31-50	35	ATV/r	<100	75	1	<100	<200	<200	30-39
1405	08640ATV/r	24	0	0	Female	19-30	23	ATV/r	<100	7	1	<100	<200	<200	20-29
1406	08650ATV/r	24	1	0	Female	31-50	46	ATV/r	200-499	485	1	350+	200-499	350+	40+
1407	08652ATV/r	24	1	0	Female	12-18_	18	ATV/r	200-499	287	1	200-349	200-499	200-349	12-19_
1408	08666ATV/r	24	1	0	Female	31-50	43	ATV/r	200-499	227	1	200-349	200-499	200-349	40+
1409	08668ATV/r	24	1	0	Male	19-30	21	ATV/r	<100	14	1	<100	<200	<200	20-29
1410	08679DTG	24	1	0	Female	12-18_	14	DTG	500+	711	1	350+	500+	350+	12-19_
1411	08720ATV/r	24	0	0	Male	>50	51	ATV/r	100-199	153	1	100-199	<200	<200	40+
1412	08727ATV/r	24	0	0	Female	>50	51	ATV/r	<100	33	1	<100	<200	<200	40+
1413	08745ATV/r	24	1	0	Female	19-30	21	ATV/r	<100	22	1	<100	<200	<200	20-29
1414	08765ATV/r	24	0	0	Female	31-50	36	ATV/r	100-199	169	1	100-199	<200	<200	30-39
1415	08767ATV/r	24	1	0	Female	19-30	27	ATV/r	<100	22	1	<100	<200	<200	20-29
1416	08769ATV/r	24	1	0	Female	31-50	50	ATV/r	100-199	178	1	100-199	<200	<200	40+
1417	08778ATV/r	24	1	0	Female	31-50	34	ATV/r	100-199	149	1	100-199	<200	<200	30-39
1418	08784ATV/r	24	1	0	Female	19-30	21	ATV/r	100-199	155	1	100-199	<200	<200	20-29
1419	08788DTG	24	1	0	Female	12-18_	18	DTG	200-499	328	1	200-349	200-499	200-349	12-19_
1420	08798ATV/r	24	0	0	Female	12-18_	17	ATV/r	200-499	302	1	200-349	200-499	200-349	12-19_
1421	08840ATV/r	24	1	0	Female	31-50	33	ATV/r	100-199	144	1	100-199	<200	<200	30-39
1422	08843ATV/r	24	0	0	Female	12-18_	18	ATV/r	<100	89	1	<100	<200	<200	12-19_
1423	08845ATV/r	24	1	0	Male	>50	66	ATV/r	200-499	206	1	200-349	200-499	200-349	40+
1424	08882ATV/r	24	1	0	Female	31-50	46	ATV/r	<100	38	1	<100	<200	<200	40+
1425	08886ATV/r	24	1	0	Female	19-30	24	ATV/r	100-199	128	1	100-199	<200	<200	20-29
1426	08902ATV/r	24	1	0	Female	31-50	32	ATV/r	200-499	440	1	350+	200-499	350+	30-39
1427	08909ATV/r	24	1	0	Female	31-50	45	ATV/r	200-499	276	1	200-349	200-499	200-349	40+
1428	08915ATV/r	24	1	0	Female	31-50	31	ATV/r	200-499	206	1	200-349	200-499	200-349	30-39
1429	08935ATV/r	24	0	0	Female	31-50	41	ATV/r	200-499	228	1	200-349	200-499	200-349	40+
1430	08944DTG	24	1	0	Male	12-18_	12	DTG	500+	781	1	350+	500+	350+	12-19_
1431	08999DTG	24	1	0	Female	19-30	25	DTG	100-199	130	1	100-199	<200	<200	20-29
1432	09022ATV/r	24	0	0	Male	12-18_	17	ATV/r	<100	50	1	<100	<200	<200	12-19_
1433	09051ATV/r	24	1	0	Male	31-50	40	ATV/r	<100	43	1	<100	<200	<200	40+
1434	09109ATV/r	24	1	0	Female	19-30	20	ATV/r	200-499	419	1	350+	200-499	350+	20-29
1435	09149ATV/r	24	1	0	Female	31-50	43	ATV/r	<100	17	1	<100	<200	<200	40+
1436	09155DTG	24	1	0	Female	31-50	38	DTG	200-499	353	1	350+	200-499	350+	30-39
1437	09164ATV/r	24	0	0	Female	31-50	36	ATV/r	<100	54	1	<100	<200	<200	30-39
1438	09178ATV/r	24	1	0	Female	31-50	49	ATV/r	<100	85	1	<100	<200	<200	40+
1439	09189ATV/r	24	1	0	Male	19-30	22	ATV/r	100-199	150	1	100-199	<200	<200	20-29
1440	09221ATV/r	24	0	0	Female	>50	54	ATV/r	200-499	308	1	200-349	200-499	200-349	40+
1441	09241ATV/r	24	1	0	Male	31-50	45	ATV/r	200-499	301	1	200-349	200-499	200-349	40+
1442	09242DTG	24	1	0	Female	31-50	41	DTG	<100	13	1	<100	<200	<200	40+
1443	09251ATV/r	24	1	0	Male	31-50	44	ATV/r	200-499	248	1	200-349	200-499	200-349	40+
1444	09253ATV/r	24	1	0	Male	19-30	22	ATV/r	200-499	282	1	200-349	200-499	200-349	20-29
1445	09287DTG	24	1	0	Male	31-50	39	DTG	<100	3	1	<100	<200	<200	30-39
1446	09304ATV/r	24	1	0	Female	12-18_	14	ATV/r	100-199	194	1	100-199	<200	<200	12-19_
1447	09322ATV/r	24	1	0	Female	19-30	25	ATV/r	<100	13	1	<100	<200	<200	20-29
1448	09335ATV/r	24	1	0	Female	31-50	48	ATV/r	500+	715	1	350+	500+	350+	40+
1449	09336ATV/r	24	1	0	Female	31-50	49	ATV/r	200-499	414	1	350+	200-499	350+	40+
1450	09348ATV/r	24	1	0	Female	12-18_	16	ATV/r	100-199	159	1	100-199	<200	<200	12-19_
1451	09356DTG	24	1	0	Male	31-50	31	DTG	500+	824	1	350+	500+	350+	30-39
1452	09368ATV/r	24	0	0	Male	19-30	26	ATV/r	100-199	156	1	100-199	<200	<200	20-29
1453	09377ATV/r	24	0	0	Female	12-18_	18	ATV/r	100-199	181	1	100-199	<200	<200	12-19_
1454	09396ATV/r	24	0	0	Female	>50	66	ATV/r	200-499	305	1	200-349	200-499	200-349	40+
1455	09429ATV/r	24	1	0	Male	31-50	45	ATV/r	<100	17	1	<100	<200	<200	40+
1456	09436ATV/r	24	1	0	Female	31-50	47	ATV/r	200-499	320	1	200-349	200-499	200-349	40+
1457	09451ATV/r	24	1	0	Male	12-18_	15	ATV/r	<100	20	1	<100	<200	<200	12-19_
1458	09454ATV/r	24	1	0	Female	12-18_	14	ATV/r	100-199	156	1	100-199	<200	<200	12-19_
1459	09472DTG	24	1	0	Female	12-18_	14	DTG	200-499	473	1	350+	200-499	350+	12-19_
1460	09477ATV/r	24	1	0	Male	19-30	22	ATV/r	200-499	396	1	350+	200-499	350+	20-29
1461	09479DTG	24	1	0	Female	>50	53	DTG	<100	30	1	<100	<200	<200	40+
1462	09495ATV/r	24	1	0	Female	31-50	35	ATV/r	<100	83	1	<100	<200	<200	30-39
1463	09496ATV/r	24	0	0	Female	19-30	24	ATV/r	<100	10	1	<100	<200	<200	20-29
1464	09500ATV/r	24	1	0	Female	31-50	41	ATV/r	100-199	130	1	100-199	<200	<200	40+
1465	09514ATV/r	24	0	0	Male	31-50	42	ATV/r	<100	17	1	<100	<200	<200	40+
1466	09515ATV/r	24	1	0	Female	31-50	44	ATV/r	<100	8	1	<100	<200	<200	40+
1467	09545ATV/r	24	1	0	Female	12-18_	17	ATV/r	100-199	156	1	100-199	<200	<200	12-19_
1468	09554ATV/r	24	0	0	Female	19-30	22	ATV/r	100-199	131	1	100-199	<200	<200	20-29
1469	09565DTG	24	1	0	Male	12-18_	17	DTG	500+	784	1	350+	500+	350+	12-19_
1470	09598ATV/r	24	0	0	Male	19-30	19	ATV/r	<100	88	1	<100	<200	<200	12-19_
1471	09606ATV/r	24	0	0	Male	12-18_	18	ATV/r	<100	28	1	<100	<200	<200	12-19_
1472	09618ATV/r	24	1	0	Male	31-50	40	ATV/r	200-499	252	1	200-349	200-499	200-349	40+
1473	09674ATV/r	24	1	0	Male	>50	63	ATV/r	<100	30	1	<100	<200	<200	40+
1474	09709ATV/r	24	1	0	Male	12-18_	16	ATV/r	200-499	278	1	200-349	200-499	200-349	12-19_
1475	09710ATV/r	24	1	0	Male	19-30	27	ATV/r	100-199	146	1	100-199	<200	<200	20-29
1476	09720DTG	24	1	0	Female	19-30	21	DTG	200-499	203	1	200-349	200-499	200-349	20-29
1477	09729ATV/r	24	0	0	Male	12-18_	17	ATV/r	500+	530	1	350+	500+	350+	12-19_
1478	09741ATV/r	24	0	0	Male	31-50	31	ATV/r	<100	21	1	<100	<200	<200	30-39
1479	09752ATV/r	24	1	0	Female	12-18_	16	ATV/r	200-499	286	1	200-349	200-499	200-349	12-19_
1480	09763ATV/r	24	0	0	Male	31-50	43	ATV/r	200-499	300	1	200-349	200-499	200-349	40+
1481	09764ATV/r	24	1	0	Male	>50	57	ATV/r	200-499	417	1	350+	200-499	350+	40+
1482	09805DTG	24	1	0	Male	31-50	44	DTG	<100	29	1	<100	<200	<200	40+
1483	09825ATV/r	24	1	0	Female	12-18_	15	ATV/r	500+	733	1	350+	500+	350+	12-19_
1484	09827ATV/r	24	0	0	Female	19-30	21	ATV/r	200-499	218	1	200-349	200-499	200-349	20-29
1485	09839ATV/r	24	1	0	Female	12-18_	17	ATV/r	200-499	284	1	200-349	200-499	200-349	12-19_
1486	09844ATV/r	24	1	0	Female	31-50	36	ATV/r	100-199	150	1	100-199	<200	<200	30-39
1487	09846ATV/r	24	1	0	Male	19-30	22	ATV/r	200-499	260	1	200-349	200-499	200-349	20-29
1488	09851ATV/r	24	0	0	Male	19-30	19	ATV/r	100-199	176	1	100-199	<200	<200	12-19_
1489	09895ATV/r	24	1	0	Male	12-18_	15	ATV/r	<100	85	1	<100	<200	<200	12-19_
1490	09914ATV/r	24	1	0	Female	12-18_	18	ATV/r	200-499	321	1	200-349	200-499	200-349	12-19_
1491	09917ATV/r	24	1	0	Female	31-50	35	ATV/r	<100	24	1	<100	<200	<200	30-39
1492	09926ATV/r	24	1	0	Female	19-30	27	ATV/r	200-499	205	1	200-349	200-499	200-349	20-29
1493	09948ATV/r	24	1	0	Female	12-18_	17	ATV/r	200-499	222	1	200-349	200-499	200-349	12-19_
1494	09950DTG	24	0	0	Female	31-50	38	DTG	500+	521	1	350+	500+	350+	30-39
1495	09960ATV/r	24	1	0	Male	19-30	25	ATV/r	<100	9	1	<100	<200	<200	20-29
1496	09962ATV/r	24	1	0	Female	12-18_	16	ATV/r	200-499	419	1	350+	200-499	350+	12-19_
1497	09964ATV/r	24	0	0	Female	31-50	41	ATV/r	100-199	100	1	100-199	<200	<200	40+
1498	09971ATV/r	24	1	0	Female	19-30	28	ATV/r	100-199	173	1	100-199	<200	<200	20-29
1499	09976ATV/r	24	1	0	Female	31-50	31	ATV/r	200-499	287	1	200-349	200-499	200-349	30-39
1500	09982ATV/r	24	0	0	Female	12-18_	16	ATV/r	200-499	410	1	350+	200-499	350+	12-19_
1501	09983ATV/r	24	1	0	Male	19-30	20	ATV/r	500+	599	1	350+	500+	350+	20-29
1502	09994DTG	24	0	0	Male	19-30	25	DTG	200-499	266	1	200-349	200-499	200-349	20-29
1503	10000ATV/r	24	1	0	Female	31-50	33	ATV/r	<100	21	1	<100	<200	<200	30-39
1504	10008ATV/r	24	1	0	Female	19-30	25	ATV/r	<100	52	1	<100	<200	<200	20-29
1505	10012ATV/r	24	1	0	Female	31-50	38	ATV/r	<100	26	1	<100	<200	<200	30-39
1506	10016ATV/r	24	1	0	Female	19-30	29	ATV/r	200-499	490	1	350+	200-499	350+	20-29
1507	10087ATV/r	24	0	0	Female	12-18_	14	ATV/r	200-499	307	1	200-349	200-499	200-349	12-19_
1508	10104DTG	24	1	0	Male	31-50	37	DTG	<100	20	1	<100	<200	<200	30-39
1509	10140ATV/r	24	1	0	Female	12-18_	17	ATV/r	200-499	346	1	200-349	200-499	200-349	12-19_
1510	10160ATV/r	24	1	0	Female	31-50	41	ATV/r	200-499	472	1	350+	200-499	350+	40+
1511	10166ATV/r	24	0	0	Female	19-30	19	ATV/r	<100	58	1	<100	<200	<200	12-19_
1512	10168ATV/r	24	0	0	Female	31-50	33	ATV/r	<100	74	1	<100	<200	<200	30-39
1513	10175ATV/r	24	1	0	Female	31-50	44	ATV/r	200-499	387	1	350+	200-499	350+	40+
1514	10183ATV/r	24	0	0	Female	12-18_	13	ATV/r	200-499	285	1	200-349	200-499	200-349	12-19_
1515	10187ATV/r	24	1	0	Male	19-30	21	ATV/r	<100	73	1	<100	<200	<200	20-29
1516	10214ATV/r	24	1	0	Female	19-30	26	ATV/r	<100	52	1	<100	<200	<200	20-29
1517	10246DTG	24	1	0	Female	19-30	19	DTG	200-499	223	1	200-349	200-499	200-349	12-19_
1518	10251ATV/r	24	1	0	Female	19-30	25	ATV/r	100-199	126	1	100-199	<200	<200	20-29
1519	10253ATV/r	24	1	0	Male	12-18_	18	ATV/r	<100	36	1	<100	<200	<200	12-19_
1520	10260ATV/r	24	1	0	Male	12-18_	18	ATV/r	200-499	301	1	200-349	200-499	200-349	12-19_
1521	10269ATV/r	24	0	0	Female	31-50	39	ATV/r	<100	73	1	<100	<200	<200	30-39
1522	10285ATV/r	24	0	0	Male	12-18_	17	ATV/r	200-499	293	1	200-349	200-499	200-349	12-19_
1523	10293DTG	24	1	0	Male	31-50	47	DTG	200-499	471	1	350+	200-499	350+	40+
1524	10308ATV/r	24	1	0	Male	31-50	41	ATV/r	<100	28	1	<100	<200	<200	40+
1525	10323ATV/r	24	1	0	Male	12-18_	18	ATV/r	<100	69	1	<100	<200	<200	12-19_
1526	10356ATV/r	24	1	0	Female	19-30	20	ATV/r	200-499	347	1	200-349	200-499	200-349	20-29
1527	10360ATV/r	24	0	0	Male	12-18_	18	ATV/r	<100	60	1	<100	<200	<200	12-19_
1528	10385ATV/r	24	1	0	Female	31-50	45	ATV/r	200-499	348	1	200-349	200-499	200-349	40+
1529	10389ATV/r	24	0	0	Female	19-30	19	ATV/r	200-499	312	1	200-349	200-499	200-349	12-19_
1530	10397ATV/r	24	0	0	Male	19-30	21	ATV/r	<100	11	1	<100	<200	<200	20-29
1531	10399ATV/r	24	0	0	Female	31-50	47	ATV/r	<100	21	1	<100	<200	<200	40+
1532	10422ATV/r	24	0	0	Female	12-18_	16	ATV/r	100-199	136	1	100-199	<200	<200	12-19_
1533	10432ATV/r	24	1	0	Female	12-18_	15	ATV/r	<100	15	1	<100	<200	<200	12-19_
1534	10441ATV/r	24	0	0	Male	12-18_	14	ATV/r	200-499	228	1	200-349	200-499	200-349	12-19_
1535	10443ATV/r	24	0	0	Male	>50	53	ATV/r	<100	22	1	<100	<200	<200	40+
1536	10481DTG	24	0	0	Female	19-30	25	DTG	<100	31	1	<100	<200	<200	20-29
1537	10493ATV/r	24	1	0	Female	>50	53	ATV/r	200-499	301	1	200-349	200-499	200-349	40+
1538	10542ATV/r	24	1	0	Female	>50	55	ATV/r	200-499	209	1	200-349	200-499	200-349	40+
1539	10552ATV/r	24	1	0	Female	19-30	30	ATV/r	200-499	285	1	200-349	200-499	200-349	30-39
1540	10572ATV/r	24	1	0	Female	31-50	33	ATV/r	<100	94	1	<100	<200	<200	30-39
1541	10593ATV/r	24	1	0	Male	19-30	21	ATV/r	200-499	250	1	200-349	200-499	200-349	20-29
1542	10627ATV/r	24	0	0	Male	19-30	19	ATV/r	200-499	332	1	200-349	200-499	200-349	12-19_
1543	10647DTG	24	1	0	Female	31-50	50	DTG	200-499	220	1	200-349	200-499	200-349	40+
1544	10664ATV/r	24	1	0	Female	19-30	28	ATV/r	200-499	251	1	200-349	200-499	200-349	20-29
1545	10710DTG	24	1	0	Female	12-18_	15	DTG	200-499	479	1	350+	200-499	350+	12-19_
1546	10724ATV/r	24	1	0	Female	19-30	29	ATV/r	100-199	155	1	100-199	<200	<200	20-29
1547	10741ATV/r	24	1	0	Female	31-50	35	ATV/r	200-499	372	1	350+	200-499	350+	30-39
1548	10756DTG	24	1	0	Male	19-30	21	DTG	100-199	157	1	100-199	<200	<200	20-29
1549	10773ATV/r	24	1	0	Female	31-50	37	ATV/r	100-199	146	1	100-199	<200	<200	30-39
1550	10823ATV/r	24	1	0	Male	31-50	34	ATV/r	500+	520	1	350+	500+	350+	30-39
1551	10826ATV/r	24	0	0	Female	19-30	22	ATV/r	200-499	355	1	350+	200-499	350+	20-29
1552	10832DTG	24	1	0	Female	19-30	25	DTG	100-199	171	1	100-199	<200	<200	20-29
1553	10837ATV/r	24	1	0	Male	19-30	26	ATV/r	<100	64	1	<100	<200	<200	20-29
1554	10866ATV/r	24	1	0	Female	12-18_	18	ATV/r	200-499	448	1	350+	200-499	350+	12-19_
1555	10914ATV/r	24	1	0	Male	19-30	23	ATV/r	<100	75	1	<100	<200	<200	20-29
1556	10947ATV/r	24	1	0	Male	>50	52	ATV/r	100-199	105	1	100-199	<200	<200	40+
1557	11013ATV/r	24	1	0	Male	19-30	24	ATV/r	200-499	448	1	350+	200-499	350+	20-29
1558	11032ATV/r	24	1	0	Female	31-50	41	ATV/r	200-499	344	1	200-349	200-499	200-349	40+
1559	11045ATV/r	24	0	0	Female	12-18_	15	ATV/r	500+	1227	1	350+	500+	350+	12-19_
1560	11074ATV/r	24	1	0	Male	12-18_	15	ATV/r	200-499	232	1	200-349	200-499	200-349	12-19_
1561	11082ATV/r	24	0	0	Female	12-18_	17	ATV/r	100-199	195	1	100-199	<200	<200	12-19_
1562	11103ATV/r	24	1	0	Female	>50	57	ATV/r	<100	43	1	<100	<200	<200	40+
1563	11113ATV/r	24	1	0	Female	31-50	39	ATV/r	<100	15	1	<100	<200	<200	30-39
1564	11162ATV/r	24	1	0	Female	31-50	43	ATV/r	200-499	343	1	200-349	200-499	200-349	40+
1565	11185ATV/r	24	0	0	Female	12-18_	17	ATV/r	100-199	119	1	100-199	<200	<200	12-19_
1566	11207ATV/r	24	1	0	Female	31-50	41	ATV/r	200-499	303	1	200-349	200-499	200-349	40+
1567	11218ATV/r	24	1	0	Male	31-50	48	ATV/r	200-499	273	1	200-349	200-499	200-349	40+
1568	11258ATV/r	24	1	0	Female	12-18_	16	ATV/r	200-499	272	1	200-349	200-499	200-349	12-19_
1569	11278ATV/r	24	0	0	Male	31-50	41	ATV/r	100-199	102	1	100-199	<200	<200	40+
1570	11290ATV/r	24	1	0	Female	19-30	19	ATV/r	100-199	133	1	100-199	<200	<200	12-19_
1571	11306ATV/r	24	1	0	Female	31-50	39	ATV/r	<100	41	1	<100	<200	<200	30-39
1572	11312ATV/r	24	1	0	Female	31-50	35	ATV/r	<100	72	1	<100	<200	<200	30-39
1573	11319ATV/r	24	1	0	Female	19-30	20	ATV/r	200-499	260	1	200-349	200-499	200-349	20-29
1574	11349ATV/r	24	1	0	Female	12-18_	18	ATV/r	100-199	111	1	100-199	<200	<200	12-19_
1575	11356ATV/r	24	0	0	Male	31-50	38	ATV/r	100-199	131	1	100-199	<200	<200	30-39
1576	11385ATV/r	24	1	0	Female	19-30	20	ATV/r	200-499	486	1	350+	200-499	350+	20-29
1577	11400ATV/r	24	1	0	Male	31-50	38	ATV/r	<100	21	1	<100	<200	<200	30-39
1578	11424ATV/r	24	0	0	Male	19-30	22	ATV/r	100-199	102	1	100-199	<200	<200	20-29
1579	11434ATV/r	24	0	0	Male	31-50	41	ATV/r	<100	45	1	<100	<200	<200	40+
1580	11451ATV/r	24	0	0	Female	19-30	28	ATV/r	200-499	258	1	200-349	200-499	200-349	20-29
1581	11507DTG	24	1	0	Female	12-18_	12	DTG	200-499	419	1	350+	200-499	350+	12-19_
1582	11508ATV/r	24	1	0	Female	>50	60	ATV/r	200-499	329	1	200-349	200-499	200-349	40+
1583	11515ATV/r	24	1	0	Female	31-50	40	ATV/r	200-499	354	1	350+	200-499	350+	40+
1584	11534ATV/r	24	1	0	Female	31-50	49	ATV/r	100-199	150	1	100-199	<200	<200	40+
1585	11544ATV/r	24	0	0	Male	19-30	20	ATV/r	200-499	363	1	350+	200-499	350+	20-29
1586	11548ATV/r	24	1	0	Female	>50	52	ATV/r	200-499	325	1	200-349	200-499	200-349	40+
1587	11550ATV/r	24	1	0	Female	31-50	36	ATV/r	<100	8	1	<100	<200	<200	30-39
1588	11563ATV/r	24	1	0	Male	31-50	47	ATV/r	200-499	225	1	200-349	200-499	200-349	40+
1589	11565DTG	24	1	0	Male	31-50	43	DTG	200-499	446	1	350+	200-499	350+	40+
1590	11654ATV/r	24	1	0	Male	12-18_	15	ATV/r	100-199	154	1	100-199	<200	<200	12-19_
1591	11684ATV/r	24	0	0	Female	12-18_	15	ATV/r	100-199	121	1	100-199	<200	<200	12-19_
1592	11687ATV/r	24	1	0	Female	31-50	38	ATV/r	500+	568	1	350+	500+	350+	30-39
1593	11699ATV/r	24	0	0	Male	31-50	40	ATV/r	<100	11	1	<100	<200	<200	40+
1594	11720ATV/r	24	1	0	Female	31-50	41	ATV/r	200-499	405	1	350+	200-499	350+	40+
1595	11765ATV/r	24	0	0	Female	31-50	37	ATV/r	500+	924	1	350+	500+	350+	30-39
1596	11776ATV/r	24	1	0	Female	31-50	41	ATV/r	500+	545	1	350+	500+	350+	40+
1597	11778DTG	24	1	0	Female	31-50	39	DTG	200-499	240	1	200-349	200-499	200-349	30-39
1598	11794ATV/r	24	1	0	Female	31-50	35	ATV/r	200-499	266	1	200-349	200-499	200-349	30-39
1599	11800ATV/r	24	1	0	Female	12-18_	18	ATV/r	200-499	465	1	350+	200-499	350+	12-19_
1600	11817ATV/r	24	1	0	Female	31-50	50	ATV/r	100-199	101	1	100-199	<200	<200	40+
1601	11841ATV/r	24	1	0	Female	31-50	45	ATV/r	500+	557	1	350+	500+	350+	40+
1602	11845ATV/r	24	1	0	Female	31-50	36	ATV/r	100-199	171	1	100-199	<200	<200	30-39
1603	11862ATV/r	24	1	0	Female	31-50	37	ATV/r	<100	8	1	<100	<200	<200	30-39
1604	11874ATV/r	24	0	0	Female	>50	53	ATV/r	<100	76	1	<100	<200	<200	40+
1605	11897ATV/r	24	1	0	Female	12-18_	18	ATV/r	<100	22	1	<100	<200	<200	12-19_
1606	11905ATV/r	24	0	0	Female	19-30	25	ATV/r	200-499	264	1	200-349	200-499	200-349	20-29
1607	11970ATV/r	24	1	0	Female	31-50	40	ATV/r	100-199	136	1	100-199	<200	<200	40+
1608	12022ATV/r	24	1	0	Male	31-50	47	ATV/r	<100	76	1	<100	<200	<200	40+
1609	12046ATV/r	24	1	0	Female	19-30	30	ATV/r	<100	10	1	<100	<200	<200	30-39
1610	12057ATV/r	24	1	0	Female	31-50	38	ATV/r	100-199	140	1	100-199	<200	<200	30-39
1611	12073ATV/r	24	0	0	Male	31-50	36	ATV/r	200-499	271	1	200-349	200-499	200-349	30-39
1612	12081ATV/r	24	1	0	Female	>50	54	ATV/r	500+	824	1	350+	500+	350+	40+
1613	12104ATV/r	24	1	0	Female	31-50	38	ATV/r	<100	42	1	<100	<200	<200	30-39
1614	12110ATV/r	24	1	0	Female	19-30	24	ATV/r	100-199	129	1	100-199	<200	<200	20-29
1615	12123ATV/r	24	0	0	Male	31-50	41	ATV/r	100-199	163	1	100-199	<200	<200	40+
1616	12127ATV/r	24	1	0	Male	31-50	37	ATV/r	100-199	121	1	100-199	<200	<200	30-39
1617	12153DTG	24	1	0	Male	31-50	42	DTG	200-499	298	1	200-349	200-499	200-349	40+
1618	12161ATV/r	24	1	0	Female	31-50	48	ATV/r	<100	21	1	<100	<200	<200	40+
1619	12196DTG	24	0	0	Male	31-50	33	DTG	100-199	108	1	100-199	<200	<200	30-39
1620	12200ATV/r	24	1	0	Male	31-50	39	ATV/r	<100	53	1	<100	<200	<200	30-39
1621	12218ATV/r	24	1	0	Female	>50	59	ATV/r	200-499	386	1	350+	200-499	350+	40+
1622	12232ATV/r	24	1	0	Female	31-50	43	ATV/r	500+	508	1	350+	500+	350+	40+
1623	12233ATV/r	24	1	0	Male	12-18_	15	ATV/r	100-199	153	1	100-199	<200	<200	12-19_
1624	12305ATV/r	24	1	0	Male	31-50	36	ATV/r	100-199	121	1	100-199	<200	<200	30-39
1625	12309ATV/r	24	1	0	Female	19-30	22	ATV/r	200-499	379	1	350+	200-499	350+	20-29
1626	12310ATV/r	24	1	0	Female	>50	74	ATV/r	<100	96	1	<100	<200	<200	40+
1627	12322ATV/r	24	0	0	Female	12-18_	17	ATV/r	100-199	123	1	100-199	<200	<200	12-19_
1628	12333ATV/r	24	1	0	Female	19-30	23	ATV/r	<100	80	1	<100	<200	<200	20-29
1629	12364ATV/r	24	1	0	Male	12-18_	17	ATV/r	200-499	325	1	200-349	200-499	200-349	12-19_
1630	12386ATV/r	24	1	0	Female	31-50	40	ATV/r	200-499	337	1	200-349	200-499	200-349	40+
1631	12410ATV/r	24	0	0	Male	12-18_	17	ATV/r	100-199	136	1	100-199	<200	<200	12-19_
1632	12427ATV/r	24	0	0	Female	12-18_	15	ATV/r	100-199	143	1	100-199	<200	<200	12-19_
1633	12449ATV/r	24	1	0	Female	31-50	33	ATV/r	<100	11	1	<100	<200	<200	30-39
1634	12493ATV/r	24	1	0	Female	>50	72	ATV/r	200-499	239	1	200-349	200-499	200-349	40+
1635	12497ATV/r	24	1	0	Male	31-50	42	ATV/r	100-199	119	1	100-199	<200	<200	40+
1636	12522ATV/r	24	1	0	Female	19-30	20	ATV/r	500+	633	1	350+	500+	350+	20-29
1637	12538ATV/r	24	0	0	Male	19-30	19	ATV/r	<100	18	1	<100	<200	<200	12-19_
1638	12579ATV/r	24	1	0	Female	31-50	46	ATV/r	200-499	205	1	200-349	200-499	200-349	40+
1639	12591DTG	24	1	0	Female	19-30	19	DTG	200-499	279	1	200-349	200-499	200-349	12-19_
1640	12594ATV/r	24	0	0	Male	12-18_	18	ATV/r	200-499	316	1	200-349	200-499	200-349	12-19_
1641	12607DTG	24	1	0	Male	>50	53	DTG	<100	77	1	<100	<200	<200	40+
1642	12613ATV/r	24	0	0	Male	31-50	40	ATV/r	<100	17	1	<100	<200	<200	40+
1643	12641ATV/r	24	1	0	Male	31-50	48	ATV/r	<100	26	1	<100	<200	<200	40+
1644	12648ATV/r	24	1	0	Male	19-30	28	ATV/r	<100	7	1	<100	<200	<200	20-29
1645	12649DTG	24	1	0	Female	31-50	36	DTG	<100	50	1	<100	<200	<200	30-39
1646	12654ATV/r	24	0	0	Female	31-50	36	ATV/r	<100	41	1	<100	<200	<200	30-39
1647	12689ATV/r	24	0	0	Female	19-30	21	ATV/r	200-499	240	1	200-349	200-499	200-349	20-29
1648	12721ATV/r	24	1	0	Female	31-50	36	ATV/r	<100	55	1	<100	<200	<200	30-39
1649	12729ATV/r	24	1	0	Female	19-30	19	ATV/r	100-199	179	1	100-199	<200	<200	12-19_
1650	12743DTG	24	1	0	Male	>50	54	DTG	200-499	223	1	200-349	200-499	200-349	40+
1651	12747ATV/r	24	1	0	Female	>50	52	ATV/r	<100	26	1	<100	<200	<200	40+
1652	12754ATV/r	24	0	0	Female	19-30	25	ATV/r	200-499	234	1	200-349	200-499	200-349	20-29
1653	12762ATV/r	24	1	0	Male	31-50	39	ATV/r	100-199	157	1	100-199	<200	<200	30-39
1654	12769ATV/r	24	0	0	Female	12-18_	18	ATV/r	<100	97	1	<100	<200	<200	12-19_
1655	12809ATV/r	24	1	0	Female	19-30	25	ATV/r	500+	620	1	350+	500+	350+	20-29
1656	12811ATV/r	24	1	0	Male	31-50	48	ATV/r	200-499	265	1	200-349	200-499	200-349	40+
1657	12861ATV/r	24	1	0	Female	31-50	50	ATV/r	500+	659	1	350+	500+	350+	40+
1658	12872ATV/r	24	0	0	Female	12-18_	17	ATV/r	500+	516	1	350+	500+	350+	12-19_
1659	12874ATV/r	24	0	0	Male	12-18_	17	ATV/r	<100	27	1	<100	<200	<200	12-19_
1660	12890ATV/r	24	1	0	Male	19-30	21	ATV/r	500+	565	1	350+	500+	350+	20-29
1661	12914ATV/r	24	0	0	Male	19-30	29	ATV/r	200-499	426	1	350+	200-499	350+	20-29
1662	12918ATV/r	24	1	0	Male	31-50	36	ATV/r	<100	10	1	<100	<200	<200	30-39
1663	12919ATV/r	24	1	0	Female	12-18_	18	ATV/r	200-499	277	1	200-349	200-499	200-349	12-19_
1664	12953ATV/r	24	1	0	Male	31-50	41	ATV/r	100-199	175	1	100-199	<200	<200	40+
1665	12963ATV/r	24	0	0	Female	19-30	22	ATV/r	100-199	183	1	100-199	<200	<200	20-29
1666	12978ATV/r	24	1	0	Female	31-50	32	ATV/r	100-199	116	1	100-199	<200	<200	30-39
1667	12998ATV/r	24	0	0	Female	31-50	40	ATV/r	<100	61	1	<100	<200	<200	40+
1668	13008ATV/r	24	1	0	Male	31-50	44	ATV/r	200-499	285	1	200-349	200-499	200-349	40+
1669	13012ATV/r	24	0	0	Male	12-18_	15	ATV/r	500+	553	1	350+	500+	350+	12-19_
1670	13016ATV/r	24	1	0	Male	12-18_	17	ATV/r	100-199	199	1	100-199	<200	<200	12-19_
1671	13023ATV/r	24	1	0	Female	19-30	28	ATV/r	100-199	196	1	100-199	<200	<200	20-29
1672	13025ATV/r	24	1	0	Female	12-18_	16	ATV/r	200-499	368	1	350+	200-499	350+	12-19_
1673	13054ATV/r	24	0	0	Female	12-18_	16	ATV/r	100-199	165	1	100-199	<200	<200	12-19_
1674	13070ATV/r	24	1	0	Male	19-30	25	ATV/r	100-199	110	1	100-199	<200	<200	20-29
1675	13088DTG	24	0	0	Female	12-18_	18	DTG	100-199	102	1	100-199	<200	<200	12-19_
1676	13133ATV/r	24	1	0	Male	31-50	32	ATV/r	<100	66	1	<100	<200	<200	30-39
1677	13137DTG	24	1	0	Female	31-50	37	DTG	200-499	208	1	200-349	200-499	200-349	30-39
1678	23168DTG	24	1	0	Male	31-50	33	DTG	<100	43	1	<100	<200	<200	30-39
1679	23182DTG	24	1	0	Female	31-50	33	DTG	<100	39	1	<100	<200	<200	30-39
1680	23197DTG	24	1	0	Male	12-18_	18	DTG	<100	29	1	<100	<200	<200	12-19_
1681	23203DTG	24	0	0	Female	19-30	24	DTG	<100	22	1	<100	<200	<200	20-29
1682	23258DTG	24	1	0	Female	31-50	39	DTG	100-199	122	1	100-199	<200	<200	30-39
1683	23261DTG	24	1	0	Female	31-50	43	DTG	500+	506	1	350+	500+	350+	40+
1684	23285DTG	24	1	0	Female	19-30	27	DTG	<100	9	1	<100	<200	<200	20-29
1685	23289ATV/r	24	0	0	Male	31-50	36	ATV/r	<100	80	1	<100	<200	<200	30-39
1686	23296ATV/r	24	1	0	Male	>50	65	ATV/r	100-199	160	1	100-199	<200	<200	40+
1687	23302ATV/r	24	0	0	Female	31-50	31	ATV/r	<100	59	1	<100	<200	<200	30-39
1688	43336DTG	24	1	0	Female	31-50	37	DTG	200-499	468	1	350+	200-499	350+	30-39
1689	43352DTG	24	1	0	Male	31-50	40	DTG	<100	68	1	<100	<200	<200	40+
1690	43368DTG	24	1	0	Male	19-30	20	DTG	<100	29	1	<100	<200	<200	20-29
1691	43369DTG	24	1	0	Male	>50	63	DTG	200-499	263	1	200-349	200-499	200-349	40+
1692	43399DTG	24	0	0	Male	19-30	19	DTG	500+	645	1	350+	500+	350+	12-19_
1693	43401DTG	24	1	0	Female	19-30	26	DTG	200-499	280	1	200-349	200-499	200-349	20-29
1694	43418DTG	24	1	0	Female	19-30	25	DTG	100-199	128	1	100-199	<200	<200	20-29
1695	43434DTG	24	0	0	Male	>50	52	DTG	<100	30	1	<100	<200	<200	40+
1696	43437DTG	24	1	0	Female	31-50	37	DTG	<100	8	1	<100	<200	<200	30-39
1697	43458DTG	24	1	0	Female	19-30	26	DTG	200-499	432	1	350+	200-499	350+	20-29
1698	43468ATV/r	24	1	0	Female	12-18_	14	ATV/r	500+	570	1	350+	500+	350+	12-19_
1699	43478DTG	24	0	0	Male	31-50	40	DTG	200-499	265	1	200-349	200-499	200-349	40+
1700	43599DTG	24	1	0	Female	>50	56	DTG	200-499	464	1	350+	200-499	350+	40+
1701	43609DTG	24	1	0	Female	12-18_	15	DTG	<100	31	1	<100	<200	<200	12-19_
1702	43618DTG	24	1	0	Female	31-50	36	DTG	200-499	221	1	200-349	200-499	200-349	30-39
1703	43624DTG	24	0	0	Male	31-50	50	DTG	<100	94	1	<100	<200	<200	40+
1704	53631DTG	24	0	0	Female	31-50	38	DTG	200-499	273	1	200-349	200-499	200-349	30-39
1705	53638DTG	24	1	0	Female	31-50	37	DTG	100-199	180	1	100-199	<200	<200	30-39
1706	53654DTG	24	0	0	Female	12-18_	14	DTG	<100	29	1	<100	<200	<200	12-19_
1707	53664DTG	24	1	0	Female	19-30	24	DTG	200-499	284	1	200-349	200-499	200-349	20-29
1708	53682DTG	24	1	0	Female	19-30	28	DTG	200-499	204	1	200-349	200-499	200-349	20-29
1709	53685DTG	24	0	0	Male	31-50	49	DTG	<100	73	1	<100	<200	<200	40+
1710	53689DTG	24	1	0	Male	31-50	38	DTG	100-199	127	1	100-199	<200	<200	30-39
1711	53734DTG	24	0	0	Female	31-50	43	DTG	200-499	268	1	200-349	200-499	200-349	40+
1712	53744DTG	24	1	0	Female	12-18_	17	DTG	<100	36	1	<100	<200	<200	12-19_
1713	53812DTG	24	1	0	Male	12-18_	18	DTG	<100	11	1	<100	<200	<200	12-19_
1714	53828ATV/r	24	1	0	Male	>50	63	ATV/r	<100	76	1	<100	<200	<200	40+
1715	53865DTG	24	0	0	Male	12-18_	15	DTG	<100	15	1	<100	<200	<200	12-19_
1716	53914DTG	24	1	0	Female	19-30	19	DTG	200-499	378	1	350+	200-499	350+	12-19_
1717	53917DTG	24	1	0	Female	19-30	27	DTG	500+	610	1	350+	500+	350+	20-29
1718	53954DTG	24	1	0	Male	31-50	32	DTG	100-199	159	1	100-199	<200	<200	30-39
1719	53972DTG	24	0	0	Female	19-30	19	DTG	<100	45	1	<100	<200	<200	12-19_
1720	53976DTG	24	1	0	Female	31-50	44	DTG	<100	21	1	<100	<200	<200	40+
1721	53981DTG	24	1	0	Male	31-50	39	DTG	<100	32	1	<100	<200	<200	30-39
1722	54009DTG	24	1	0	Male	19-30	30	DTG	<100	49	1	<100	<200	<200	30-39
1723	54010ATV/r	24	0	0	Male	12-18_	17	ATV/r	200-499	324	1	200-349	200-499	200-349	12-19_
1724	54012DTG	24	0	0	Female	19-30	30	DTG	100-199	104	1	100-199	<200	<200	30-39
1725	54034DTG	24	1	0	Male	12-18_	17	DTG	200-499	214	1	200-349	200-499	200-349	12-19_
1726	54075DTG	24	1	0	Female	31-50	36	DTG	200-499	417	1	350+	200-499	350+	30-39
1727	54135ATV/r	24	0	0	Female	19-30	28	ATV/r	<100	26	1	<100	<200	<200	20-29
1728	54135DTG	24	0	0	Female	19-30	28	DTG	<100	26	1	<100	<200	<200	20-29
1729	54220DTG	24	0	0	Female	19-30	25	DTG	100-199	106	1	100-199	<200	<200	20-29
1730	54304DTG	24	0	0	Male	12-18_	14	DTG	<100	44	1	<100	<200	<200	12-19_
1731	54309DTG	24	1	0	Female	31-50	33	DTG	<100	84	1	<100	<200	<200	30-39
1732	54368DTG	24	0	0	Male	31-50	40	DTG	200-499	452	1	350+	200-499	350+	40+
1733	54381DTG	24	1	0	Female	31-50	32	DTG	500+	681	1	350+	500+	350+	30-39
1734	54402DTG	24	1	0	Female	19-30	24	DTG	<100	25	1	<100	<200	<200	20-29
1735	54441DTG	24	1	0	Male	19-30	25	DTG	<100	13	1	<100	<200	<200	20-29
1736	54442DTG	24	0	0	Male	19-30	28	DTG	100-199	152	1	100-199	<200	<200	20-29
1737	54454DTG	24	1	0	Male	12-18_	16	DTG	<100	38	1	<100	<200	<200	12-19_
1738	54497DTG	24	1	0	Female	31-50	31	DTG	200-499	439	1	350+	200-499	350+	30-39
1739	54527DTG	24	0	0	Male	12-18_	13	DTG	200-499	381	1	350+	200-499	350+	12-19_
1740	54584DTG	24	1	0	Male	12-18_	16	DTG	<100	91	1	<100	<200	<200	12-19_
1741	54591DTG	24	1	0	Female	31-50	47	DTG	200-499	201	1	200-349	200-499	200-349	40+
1742	54650DTG	24	1	0	Female	31-50	34	DTG	200-499	209	1	200-349	200-499	200-349	30-39
1743	54658DTG	24	1	0	Female	19-30	23	DTG	<100	9	1	<100	<200	<200	20-29
1744	54662DTG	24	0	0	Male	19-30	26	DTG	<100	51	1	<100	<200	<200	20-29
1745	54662ATV/r	24	0	0	Male	19-30	26	ATV/r	<100	51	1	<100	<200	<200	20-29
1746	54680DTG	24	1	0	Female	19-30	26	DTG	200-499	220	1	200-349	200-499	200-349	20-29
1747	54747DTG	24	0	0	Female	19-30	22	DTG	500+	521	1	350+	500+	350+	20-29
1748	54759DTG	24	1	0	Female	>50	61	DTG	200-499	293	1	200-349	200-499	200-349	40+
1749	54777DTG	24	1	0	Male	12-18_	15	DTG	500+	520	1	350+	500+	350+	12-19_
1750	54826DTG	24	1	0	Female	>50	56	DTG	<100	78	1	<100	<200	<200	40+
1751	54869DTG	24	0	0	Female	31-50	35	DTG	<100	64	1	<100	<200	<200	30-39
1752	54888DTG	24	1	0	Male	19-30	28	DTG	500+	514	1	350+	500+	350+	20-29
1753	54890DTG	24	1	0	Male	19-30	25	DTG	100-199	162	1	100-199	<200	<200	20-29
1754	54907DTG	24	1	0	Male	19-30	21	DTG	100-199	102	1	100-199	<200	<200	20-29
1755	54922DTG	24	1	0	Female	19-30	21	DTG	100-199	102	1	100-199	<200	<200	20-29
1756	54923DTG	24	0	0	Male	12-18_	12	DTG	<100	73	1	<100	<200	<200	12-19_
1757	54948DTG	24	1	0	Female	31-50	37	DTG	<100	79	1	<100	<200	<200	30-39
1758	54995DTG	24	0	0	Female	31-50	31	DTG	<100	60	1	<100	<200	<200	30-39
1759	55070DTG	24	0	0	Female	31-50	50	DTG	<100	30	1	<100	<200	<200	40+
1760	55156DTG	24	0	0	Male	12-18_	15	DTG	500+	622	1	350+	500+	350+	12-19_
1761	55440DTG	24	1	0	Female	19-30	27	DTG	200-499	260	1	200-349	200-499	200-349	20-29
1762	55579DTG	24	1	0	Male	12-18_	12	DTG	200-499	469	1	350+	200-499	350+	12-19_
1763	00060ATV/r	48	1	0	Male	>50	52	ATV/r	<100	34	1	<100	<200	<200	40+
1764	00070ATV/r	48	0	0	Female	31-50	47	ATV/r	200-499	383	1	350+	200-499	350+	40+
1765	00119ATV/r	48	0	0	Male	31-50	42	ATV/r	200-499	279	1	200-349	200-499	200-349	40+
1766	00138ATV/r	48	1	0	Male	31-50	48	ATV/r	<100	77	1	<100	<200	<200	40+
1767	00152ATV/r	48	1	0	Female	12-18_	16	ATV/r	100-199	143	1	100-199	<200	<200	12-19_
1768	00157ATV/r	48	0	0	Male	19-30	23	ATV/r	<100	80	1	<100	<200	<200	20-29
1769	00160DTG	48	1	0	Male	12-18_	17	DTG	<100	52	1	<100	<200	<200	12-19_
1770	00202DTG	48	1	0	Male	>50	61	DTG	<100	18	1	<100	<200	<200	40+
1771	00229ATV/r	48	0	0	Female	31-50	38	ATV/r	<100	21	1	<100	<200	<200	30-39
1772	00234ATV/r	48	0	0	Male	12-18_	16	ATV/r	200-499	323	1	200-349	200-499	200-349	12-19_
1773	00253ATV/r	48	1	0	Female	31-50	39	ATV/r	<100	39	1	<100	<200	<200	30-39
1774	00262ATV/r	48	0	0	Female	19-30	22	ATV/r	100-199	144	1	100-199	<200	<200	20-29
1775	00277ATV/r	48	1	0	Female	31-50	48	ATV/r	200-499	315	1	200-349	200-499	200-349	40+
1776	00327ATV/r	48	0	0	Female	19-30	22	ATV/r	200-499	392	1	350+	200-499	350+	20-29
1777	00345ATV/r	48	0	0	Male	19-30	19	ATV/r	200-499	402	1	350+	200-499	350+	12-19_
1778	00365ATV/r	48	1	0	Female	31-50	38	ATV/r	500+	892	1	350+	500+	350+	30-39
1779	00375ATV/r	48	1	0	Male	>50	53	ATV/r	<100	12	1	<100	<200	<200	40+
1780	00393ATV/r	48	0	0	Male	19-30	26	ATV/r	<100	77	1	<100	<200	<200	20-29
1781	00412ATV/r	48	1	0	Female	19-30	22	ATV/r	200-499	236	1	200-349	200-499	200-349	20-29
1782	00434ATV/r	48	1	0	Female	19-30	28	ATV/r	200-499	400	1	350+	200-499	350+	20-29
1783	00444ATV/r	48	1	0	Male	19-30	19	ATV/r	100-199	158	1	100-199	<200	<200	12-19_
1784	00460ATV/r	48	0	0	Male	31-50	32	ATV/r	<100	70	1	<100	<200	<200	30-39
1785	00470ATV/r	48	1	0	Female	19-30	21	ATV/r	100-199	164	1	100-199	<200	<200	20-29
1786	00521ATV/r	48	1	0	Male	31-50	41	ATV/r	<100	41	1	<100	<200	<200	40+
1787	00532ATV/r	48	1	0	Female	>50	52	ATV/r	200-499	234	1	200-349	200-499	200-349	40+
1788	00544ATV/r	48	1	0	Male	12-18_	18	ATV/r	200-499	456	1	350+	200-499	350+	12-19_
1789	00593ATV/r	48	1	0	Female	19-30	21	ATV/r	500+	604	1	350+	500+	350+	20-29
1790	00604ATV/r	48	1	0	Male	19-30	21	ATV/r	200-499	305	1	200-349	200-499	200-349	20-29
1791	00608DTG	48	1	0	Female	19-30	23	DTG	200-499	214	1	200-349	200-499	200-349	20-29
1792	00616DTG	48	0	0	Male	12-18_	16	DTG	200-499	392	1	350+	200-499	350+	12-19_
1793	00656ATV/r	48	1	0	Male	31-50	39	ATV/r	<100	44	1	<100	<200	<200	30-39
1794	00662ATV/r	48	0	0	Female	31-50	41	ATV/r	500+	613	1	350+	500+	350+	40+
1795	00673DTG	48	1	0	Male	12-18_	18	DTG	200-499	475	1	350+	200-499	350+	12-19_
1796	00707ATV/r	48	1	0	Female	12-18_	17	ATV/r	100-199	169	1	100-199	<200	<200	12-19_
1797	00710ATV/r	48	1	0	Female	31-50	32	ATV/r	200-499	313	1	200-349	200-499	200-349	30-39
1798	00713ATV/r	48	1	0	Female	12-18_	18	ATV/r	500+	592	1	350+	500+	350+	12-19_
1799	00763ATV/r	48	0	0	Male	31-50	39	ATV/r	<100	38	1	<100	<200	<200	30-39
1800	00776ATV/r	48	1	0	Female	>50	51	ATV/r	200-499	480	1	350+	200-499	350+	40+
1801	00782ATV/r	48	1	0	Female	31-50	33	ATV/r	500+	653	1	350+	500+	350+	30-39
1802	00801ATV/r	48	1	0	Male	31-50	36	ATV/r	200-499	262	1	200-349	200-499	200-349	30-39
1803	00808ATV/r	48	1	0	Female	31-50	46	ATV/r	100-199	141	1	100-199	<200	<200	40+
1804	00860ATV/r	48	1	0	Female	31-50	41	ATV/r	100-199	116	1	100-199	<200	<200	40+
1805	00867DTG	48	1	0	Female	12-18_	16	DTG	100-199	131	1	100-199	<200	<200	12-19_
1806	00895ATV/r	48	1	0	Female	19-30	22	ATV/r	100-199	193	1	100-199	<200	<200	20-29
1807	00905ATV/r	48	1	0	Male	19-30	21	ATV/r	100-199	104	1	100-199	<200	<200	20-29
1808	00934ATV/r	48	0	0	Male	19-30	22	ATV/r	200-499	231	1	200-349	200-499	200-349	20-29
1809	00939ATV/r	48	0	0	Male	19-30	19	ATV/r	200-499	282	1	200-349	200-499	200-349	12-19_
1810	00943ATV/r	48	0	0	Female	12-18_	17	ATV/r	200-499	231	1	200-349	200-499	200-349	12-19_
1811	00980ATV/r	48	1	0	Male	19-30	21	ATV/r	<100	41	1	<100	<200	<200	20-29
1812	01020ATV/r	48	1	0	Female	12-18_	17	ATV/r	200-499	335	1	200-349	200-499	200-349	12-19_
1813	01028ATV/r	48	0	0	Male	12-18_	16	ATV/r	100-199	155	1	100-199	<200	<200	12-19_
1814	01056ATV/r	48	1	0	Male	19-30	20	ATV/r	<100	73	1	<100	<200	<200	20-29
1815	01058ATV/r	48	1	0	Female	19-30	19	ATV/r	100-199	111	1	100-199	<200	<200	12-19_
1816	01067ATV/r	48	0	0	Male	31-50	36	ATV/r	<100	50	1	<100	<200	<200	30-39
1817	01079DTG	48	0	0	Female	12-18_	16	DTG	200-499	381	1	350+	200-499	350+	12-19_
1818	01093DTG	48	1	0	Male	19-30	24	DTG	200-499	267	1	200-349	200-499	200-349	20-29
1819	01096ATV/r	48	1	0	Female	31-50	36	ATV/r	200-499	423	1	350+	200-499	350+	30-39
1820	01105ATV/r	48	1	0	Male	>50	61	ATV/r	200-499	336	1	200-349	200-499	200-349	40+
1821	01106ATV/r	48	0	0	Female	19-30	30	ATV/r	<100	80	1	<100	<200	<200	30-39
1822	01115ATV/r	48	1	0	Female	12-18_	18	ATV/r	200-499	457	1	350+	200-499	350+	12-19_
1823	01119ATV/r	48	1	0	Male	31-50	46	ATV/r	<100	47	1	<100	<200	<200	40+
1824	01146ATV/r	48	1	0	Male	31-50	33	ATV/r	<100	25	1	<100	<200	<200	30-39
1825	01173ATV/r	48	0	0	Female	12-18_	17	ATV/r	100-199	116	1	100-199	<200	<200	12-19_
1826	01180ATV/r	48	1	0	Female	31-50	37	ATV/r	<100	48	1	<100	<200	<200	30-39
1827	01223ATV/r	48	1	0	Male	31-50	39	ATV/r	200-499	207	1	200-349	200-499	200-349	30-39
1828	01227ATV/r	48	0	0	Female	12-18_	17	ATV/r	100-199	105	1	100-199	<200	<200	12-19_
1829	01236ATV/r	48	0	0	Male	12-18_	18	ATV/r	200-499	203	1	200-349	200-499	200-349	12-19_
1830	01240ATV/r	48	1	0	Male	31-50	50	ATV/r	100-199	126	1	100-199	<200	<200	40+
1831	01243ATV/r	48	1	0	Male	31-50	45	ATV/r	100-199	106	1	100-199	<200	<200	40+
1832	01245DTG	48	0	0	Female	12-18_	12	DTG	200-499	459	1	350+	200-499	350+	12-19_
1833	01251ATV/r	48	1	0	Female	19-30	20	ATV/r	<100	6	1	<100	<200	<200	20-29
1834	01283ATV/r	48	1	0	Female	19-30	23	ATV/r	200-499	353	1	350+	200-499	350+	20-29
1835	01298ATV/r	48	1	0	Female	31-50	43	ATV/r	100-199	109	1	100-199	<200	<200	40+
1836	01337ATV/r	48	1	0	Male	>50	52	ATV/r	100-199	133	1	100-199	<200	<200	40+
1837	01340ATV/r	48	1	0	Female	19-30	21	ATV/r	<100	69	1	<100	<200	<200	20-29
1838	01376ATV/r	48	1	0	Female	19-30	23	ATV/r	200-499	383	1	350+	200-499	350+	20-29
1839	01391DTG	48	0	0	Female	31-50	44	DTG	<100	14	1	<100	<200	<200	40+
1840	01399ATV/r	48	0	0	Female	>50	59	ATV/r	<100	31	1	<100	<200	<200	40+
1841	01412ATV/r	48	1	0	Female	19-30	23	ATV/r	200-499	289	1	200-349	200-499	200-349	20-29
1842	01436ATV/r	48	1	0	Female	12-18_	17	ATV/r	200-499	229	1	200-349	200-499	200-349	12-19_
1843	01476DTG	48	0	0	Female	12-18_	15	DTG	200-499	226	1	200-349	200-499	200-349	12-19_
1844	01481ATV/r	48	0	0	Male	>50	57	ATV/r	100-199	107	1	100-199	<200	<200	40+
1845	01508ATV/r	48	1	0	Female	12-18_	13	ATV/r	200-499	416	1	350+	200-499	350+	12-19_
1846	01511ATV/r	48	1	0	Female	12-18_	18	ATV/r	200-499	264	1	200-349	200-499	200-349	12-19_
1847	01527ATV/r	48	1	0	Female	31-50	42	ATV/r	100-199	121	1	100-199	<200	<200	40+
1848	01545ATV/r	48	0	0	Male	19-30	26	ATV/r	200-499	383	1	350+	200-499	350+	20-29
1849	01551ATV/r	48	1	0	Female	12-18_	15	ATV/r	200-499	230	1	200-349	200-499	200-349	12-19_
1850	01565ATV/r	48	1	0	Male	31-50	43	ATV/r	<100	73	1	<100	<200	<200	40+
1851	01578ATV/r	48	1	0	Female	31-50	50	ATV/r	100-199	160	1	100-199	<200	<200	40+
1852	01596ATV/r	48	0	0	Male	31-50	32	ATV/r	<100	31	1	<100	<200	<200	30-39
1853	01615ATV/r	48	0	0	Female	12-18_	14	ATV/r	200-499	335	1	200-349	200-499	200-349	12-19_
1854	01617ATV/r	48	1	0	Male	19-30	23	ATV/r	<100	75	1	<100	<200	<200	20-29
1855	01621ATV/r	48	1	0	Male	19-30	20	ATV/r	200-499	264	1	200-349	200-499	200-349	20-29
1856	01632ATV/r	48	0	0	Male	19-30	25	ATV/r	<100	97	1	<100	<200	<200	20-29
1857	01658ATV/r	48	1	0	Male	12-18_	14	ATV/r	100-199	165	1	100-199	<200	<200	12-19_
1858	01681ATV/r	48	1	0	Male	19-30	19	ATV/r	<100	17	1	<100	<200	<200	12-19_
1859	01713ATV/r	48	1	0	Male	12-18_	15	ATV/r	200-499	411	1	350+	200-499	350+	12-19_
1860	01740ATV/r	48	1	0	Female	31-50	45	ATV/r	500+	570	1	350+	500+	350+	40+
1861	01745ATV/r	48	1	0	Male	>50	54	ATV/r	100-199	120	1	100-199	<200	<200	40+
1862	01748ATV/r	48	1	0	Male	>50	56	ATV/r	<100	27	1	<100	<200	<200	40+
1863	01753ATV/r	48	1	0	Female	12-18_	18	ATV/r	500+	608	1	350+	500+	350+	12-19_
1864	01783ATV/r	48	1	0	Male	12-18_	18	ATV/r	200-499	495	1	350+	200-499	350+	12-19_
1865	01798ATV/r	48	1	0	Female	31-50	50	ATV/r	200-499	373	1	350+	200-499	350+	40+
1866	01858ATV/r	48	1	0	Female	12-18_	14	ATV/r	200-499	357	1	350+	200-499	350+	12-19_
1867	01869ATV/r	48	1	0	Female	12-18_	14	ATV/r	100-199	105	1	100-199	<200	<200	12-19_
1868	01871ATV/r	48	0	0	Male	19-30	23	ATV/r	<100	87	1	<100	<200	<200	20-29
1869	01892ATV/r	48	1	0	Female	12-18_	18	ATV/r	500+	527	1	350+	500+	350+	12-19_
1870	01925ATV/r	48	0	0	Male	19-30	20	ATV/r	<100	52	1	<100	<200	<200	20-29
1871	01943ATV/r	48	1	0	Female	31-50	43	ATV/r	<100	6	1	<100	<200	<200	40+
1872	01944DTG	48	1	0	Male	19-30	21	DTG	200-499	252	1	200-349	200-499	200-349	20-29
1873	01953ATV/r	48	1	0	Female	19-30	23	ATV/r	200-499	261	1	200-349	200-499	200-349	20-29
1874	01954ATV/r	48	1	0	Female	19-30	23	ATV/r	500+	596	1	350+	500+	350+	20-29
1875	01965ATV/r	48	1	0	Male	31-50	36	ATV/r	100-199	151	1	100-199	<200	<200	30-39
1876	01979DTG	48	1	0	Female	12-18_	15	DTG	200-499	488	1	350+	200-499	350+	12-19_
1877	01988ATV/r	48	1	0	Male	31-50	47	ATV/r	100-199	138	1	100-199	<200	<200	40+
1878	01997ATV/r	48	1	0	Female	12-18_	16	ATV/r	500+	616	1	350+	500+	350+	12-19_
1879	02009ATV/r	48	0	0	Male	31-50	48	ATV/r	<100	44	1	<100	<200	<200	40+
1880	02086ATV/r	48	0	0	Female	12-18_	14	ATV/r	200-499	331	1	200-349	200-499	200-349	12-19_
1881	02113ATV/r	48	1	0	Male	19-30	19	ATV/r	500+	902	1	350+	500+	350+	12-19_
1882	02125ATV/r	48	0	0	Female	12-18_	18	ATV/r	200-499	430	1	350+	200-499	350+	12-19_
1883	02164ATV/r	48	1	0	Female	31-50	33	ATV/r	200-499	287	1	200-349	200-499	200-349	30-39
1884	02173ATV/r	48	0	0	Male	31-50	41	ATV/r	100-199	104	1	100-199	<200	<200	40+
1885	02223ATV/r	48	0	0	Male	31-50	36	ATV/r	100-199	131	1	100-199	<200	<200	30-39
1886	02248ATV/r	48	1	0	Female	31-50	36	ATV/r	<100	51	1	<100	<200	<200	30-39
1887	02253ATV/r	48	1	0	Female	19-30	23	ATV/r	500+	637	1	350+	500+	350+	20-29
1888	02266ATV/r	48	1	0	Male	31-50	43	ATV/r	<100	81	1	<100	<200	<200	40+
1889	02267ATV/r	48	0	0	Female	19-30	19	ATV/r	500+	744	1	350+	500+	350+	12-19_
1890	02268DTG	48	0	0	Female	31-50	48	DTG	100-199	116	1	100-199	<200	<200	40+
1891	02270DTG	48	1	0	Male	12-18_	18	DTG	100-199	119	1	100-199	<200	<200	12-19_
1892	02279ATV/r	48	1	0	Male	19-30	19	ATV/r	200-499	401	1	350+	200-499	350+	12-19_
1893	02292ATV/r	48	1	0	Female	31-50	44	ATV/r	200-499	238	1	200-349	200-499	200-349	40+
1894	02293ATV/r	48	0	0	Male	31-50	42	ATV/r	100-199	127	1	100-199	<200	<200	40+
1895	02295ATV/r	48	0	0	Female	19-30	21	ATV/r	<100	28	1	<100	<200	<200	20-29
1896	02316ATV/r	48	1	0	Male	12-18_	12	ATV/r	200-499	313	1	200-349	200-499	200-349	12-19_
1897	02318ATV/r	48	0	0	Female	12-18_	15	ATV/r	200-499	231	1	200-349	200-499	200-349	12-19_
1898	02351ATV/r	48	0	0	Female	31-50	42	ATV/r	200-499	277	1	200-349	200-499	200-349	40+
1899	02367ATV/r	48	1	0	Male	19-30	28	ATV/r	200-499	247	1	200-349	200-499	200-349	20-29
1900	02371ATV/r	48	1	0	Female	12-18_	15	ATV/r	100-199	110	1	100-199	<200	<200	12-19_
1901	02380ATV/r	48	1	0	Male	31-50	45	ATV/r	<100	22	1	<100	<200	<200	40+
1902	02382DTG	48	1	0	Male	12-18_	15	DTG	200-499	495	1	350+	200-499	350+	12-19_
1903	02384ATV/r	48	0	0	Male	12-18_	17	ATV/r	500+	1074	1	350+	500+	350+	12-19_
1904	02395DTG	48	1	0	Female	19-30	21	DTG	500+	590	1	350+	500+	350+	20-29
1905	02399ATV/r	48	1	0	Female	19-30	23	ATV/r	<100	51	1	<100	<200	<200	20-29
1906	02428ATV/r	48	1	0	Female	19-30	23	ATV/r	200-499	326	1	200-349	200-499	200-349	20-29
1907	02431ATV/r	48	0	0	Male	12-18_	17	ATV/r	<100	9	1	<100	<200	<200	12-19_
1908	02438ATV/r	48	1	0	Female	19-30	30	ATV/r	<100	41	1	<100	<200	<200	30-39
1909	02442ATV/r	48	1	0	Female	12-18_	18	ATV/r	200-499	431	1	350+	200-499	350+	12-19_
1910	02445ATV/r	48	1	0	Female	12-18_	18	ATV/r	200-499	302	1	200-349	200-499	200-349	12-19_
1911	02460ATV/r	48	1	0	Male	19-30	21	ATV/r	200-499	358	1	350+	200-499	350+	20-29
1912	02516ATV/r	48	1	0	Female	12-18_	17	ATV/r	200-499	319	1	200-349	200-499	200-349	12-19_
1913	02526DTG	48	1	0	Female	>50	54	DTG	500+	554	1	350+	500+	350+	40+
1914	02553ATV/r	48	1	0	Female	12-18_	17	ATV/r	500+	567	1	350+	500+	350+	12-19_
1915	02562ATV/r	48	0	0	Male	31-50	41	ATV/r	200-499	297	1	200-349	200-499	200-349	40+
1916	02602ATV/r	48	0	0	Male	12-18_	16	ATV/r	200-499	283	1	200-349	200-499	200-349	12-19_
1917	02719ATV/r	48	0	0	Male	19-30	19	ATV/r	200-499	247	1	200-349	200-499	200-349	12-19_
1918	02726ATV/r	48	0	0	Female	19-30	22	ATV/r	500+	531	1	350+	500+	350+	20-29
1919	02741ATV/r	48	1	0	Female	19-30	19	ATV/r	<100	27	1	<100	<200	<200	12-19_
1920	02745ATV/r	48	0	0	Male	19-30	19	ATV/r	100-199	176	1	100-199	<200	<200	12-19_
1921	02758ATV/r	48	1	0	Male	19-30	25	ATV/r	200-499	204	1	200-349	200-499	200-349	20-29
1922	02760ATV/r	48	1	0	Female	12-18_	18	ATV/r	<100	72	1	<100	<200	<200	12-19_
1923	02792ATV/r	48	1	0	Female	>50	56	ATV/r	200-499	420	1	350+	200-499	350+	40+
1924	02798ATV/r	48	1	0	Male	19-30	19	ATV/r	200-499	392	1	350+	200-499	350+	12-19_
1925	02854ATV/r	48	1	0	Female	12-18_	14	ATV/r	500+	773	1	350+	500+	350+	12-19_
1926	02872ATV/r	48	1	0	Female	12-18_	17	ATV/r	<100	38	1	<100	<200	<200	12-19_
1927	02878ATV/r	48	0	0	Male	19-30	23	ATV/r	200-499	441	1	350+	200-499	350+	20-29
1928	02912ATV/r	48	1	0	Female	>50	52	ATV/r	<100	28	1	<100	<200	<200	40+
1929	02914ATV/r	48	0	0	Female	31-50	42	ATV/r	<100	81	1	<100	<200	<200	40+
1930	02932ATV/r	48	1	0	Female	12-18_	12	ATV/r	200-499	217	1	200-349	200-499	200-349	12-19_
1931	03010ATV/r	48	1	0	Female	19-30	20	ATV/r	100-199	195	1	100-199	<200	<200	20-29
1932	03031DTG	48	1	0	Male	19-30	19	DTG	200-499	379	1	350+	200-499	350+	12-19_
1933	03036DTG	48	0	0	Male	>50	72	DTG	200-499	470	1	350+	200-499	350+	40+
1934	03064ATV/r	48	1	0	Female	31-50	38	ATV/r	500+	534	1	350+	500+	350+	30-39
1935	03067ATV/r	48	0	0	Female	12-18_	14	ATV/r	<100	21	1	<100	<200	<200	12-19_
1936	03110DTG	48	0	0	Female	12-18_	17	DTG	500+	809	1	350+	500+	350+	12-19_
1937	03113ATV/r	48	1	0	Female	31-50	44	ATV/r	<100	79	1	<100	<200	<200	40+
1938	03130ATV/r	48	1	0	Male	12-18_	18	ATV/r	200-499	260	1	200-349	200-499	200-349	12-19_
1939	03146ATV/r	48	0	0	Female	12-18_	18	ATV/r	200-499	411	1	350+	200-499	350+	12-19_
1940	03223DTG	48	1	0	Male	19-30	21	DTG	<100	51	1	<100	<200	<200	20-29
1941	03257ATV/r	48	1	0	Female	19-30	24	ATV/r	<100	15	1	<100	<200	<200	20-29
1942	03293ATV/r	48	1	0	Female	12-18_	16	ATV/r	100-199	150	1	100-199	<200	<200	12-19_
1943	03351ATV/r	48	1	0	Male	12-18_	17	ATV/r	<100	41	1	<100	<200	<200	12-19_
1944	03403DTG	48	1	0	Male	12-18_	15	DTG	500+	784	1	350+	500+	350+	12-19_
1945	03421ATV/r	48	1	0	Female	31-50	43	ATV/r	200-499	217	1	200-349	200-499	200-349	40+
1946	03427ATV/r	48	1	0	Female	31-50	36	ATV/r	200-499	406	1	350+	200-499	350+	30-39
1947	03432ATV/r	48	1	0	Male	31-50	33	ATV/r	200-499	214	1	200-349	200-499	200-349	30-39
1948	03437DTG	48	0	0	Female	31-50	34	DTG	<100	16	1	<100	<200	<200	30-39
1949	03457DTG	48	1	0	Female	31-50	42	DTG	500+	1184	1	350+	500+	350+	40+
1950	03480ATV/r	48	0	0	Female	12-18_	17	ATV/r	<100	98	1	<100	<200	<200	12-19_
1951	03497ATV/r	48	0	0	Male	19-30	26	ATV/r	100-199	162	1	100-199	<200	<200	20-29
1952	03498DTG	48	1	0	Male	31-50	45	DTG	<100	31	1	<100	<200	<200	40+
1953	03507ATV/r	48	1	0	Female	12-18_	18	ATV/r	<100	86	1	<100	<200	<200	12-19_
1954	03569ATV/r	48	1	0	Female	31-50	32	ATV/r	500+	726	1	350+	500+	350+	30-39
1955	03603DTG	48	1	0	Male	19-30	29	DTG	200-499	239	1	200-349	200-499	200-349	20-29
1956	03678ATV/r	48	0	0	Male	12-18_	13	ATV/r	200-499	499	1	350+	200-499	350+	12-19_
1957	03684ATV/r	48	1	0	Male	19-30	30	ATV/r	<100	10	1	<100	<200	<200	30-39
1958	03711ATV/r	48	1	0	Female	31-50	46	ATV/r	<100	32	1	<100	<200	<200	40+
1959	03748ATV/r	48	1	0	Female	19-30	29	ATV/r	200-499	220	1	200-349	200-499	200-349	20-29
1960	03750DTG	48	0	0	Female	12-18_	12	DTG	500+	724	1	350+	500+	350+	12-19_
1961	03775ATV/r	48	0	0	Male	31-50	34	ATV/r	<100	9	1	<100	<200	<200	30-39
1962	03834ATV/r	48	0	0	Female	12-18_	14	ATV/r	100-199	142	1	100-199	<200	<200	12-19_
1963	03880ATV/r	48	1	0	Male	31-50	40	ATV/r	100-199	192	1	100-199	<200	<200	40+
1964	03894ATV/r	48	1	0	Female	31-50	31	ATV/r	200-499	249	1	200-349	200-499	200-349	30-39
1965	03919ATV/r	48	0	0	Male	19-30	22	ATV/r	100-199	199	1	100-199	<200	<200	20-29
1966	03930ATV/r	48	1	0	Female	19-30	25	ATV/r	<100	13	1	<100	<200	<200	20-29
1967	03938ATV/r	48	0	0	Male	31-50	34	ATV/r	<100	35	1	<100	<200	<200	30-39
1968	04044ATV/r	48	0	0	Female	19-30	22	ATV/r	100-199	108	1	100-199	<200	<200	20-29
1969	04048ATV/r	48	0	0	Female	12-18_	18	ATV/r	<100	32	1	<100	<200	<200	12-19_
1970	04050ATV/r	48	1	0	Male	19-30	23	ATV/r	200-499	461	1	350+	200-499	350+	20-29
1971	04054ATV/r	48	1	0	Female	31-50	47	ATV/r	<100	88	1	<100	<200	<200	40+
1972	04076ATV/r	48	1	0	Female	31-50	37	ATV/r	200-499	244	1	200-349	200-499	200-349	30-39
1973	04132ATV/r	48	1	0	Male	31-50	47	ATV/r	<100	67	1	<100	<200	<200	40+
1974	04136ATV/r	48	1	0	Female	19-30	19	ATV/r	500+	640	1	350+	500+	350+	12-19_
1975	04146ATV/r	48	1	0	Male	19-30	20	ATV/r	100-199	151	1	100-199	<200	<200	20-29
1976	04173ATV/r	48	1	0	Female	12-18_	15	ATV/r	<100	46	1	<100	<200	<200	12-19_
1977	04174ATV/r	48	0	0	Male	31-50	42	ATV/r	<100	9	1	<100	<200	<200	40+
1978	04220ATV/r	48	0	0	Male	31-50	46	ATV/r	<100	97	1	<100	<200	<200	40+
1979	04240ATV/r	48	0	0	Male	19-30	23	ATV/r	200-499	415	1	350+	200-499	350+	20-29
1980	04347ATV/r	48	1	0	Female	19-30	21	ATV/r	<100	86	1	<100	<200	<200	20-29
1981	04380ATV/r	48	0	0	Male	19-30	22	ATV/r	<100	67	1	<100	<200	<200	20-29
1982	04381ATV/r	48	1	0	Male	12-18_	18	ATV/r	200-499	349	1	200-349	200-499	200-349	12-19_
1983	04383ATV/r	48	1	0	Female	31-50	31	ATV/r	100-199	161	1	100-199	<200	<200	30-39
1984	04386DTG	48	1	0	Female	19-30	24	DTG	100-199	140	1	100-199	<200	<200	20-29
1985	04389ATV/r	48	0	0	Male	12-18_	15	ATV/r	<100	41	1	<100	<200	<200	12-19_
1986	04410ATV/r	48	0	0	Male	12-18_	17	ATV/r	100-199	107	1	100-199	<200	<200	12-19_
1987	04452ATV/r	48	1	0	Male	12-18_	18	ATV/r	<100	81	1	<100	<200	<200	12-19_
1988	04459ATV/r	48	0	0	Female	19-30	20	ATV/r	<100	88	1	<100	<200	<200	20-29
1989	04484ATV/r	48	1	0	Female	12-18_	15	ATV/r	100-199	170	1	100-199	<200	<200	12-19_
1990	04507ATV/r	48	1	0	Male	19-30	20	ATV/r	200-499	430	1	350+	200-499	350+	20-29
1991	04577ATV/r	48	1	0	Male	31-50	33	ATV/r	100-199	130	1	100-199	<200	<200	30-39
1992	04589ATV/r	48	1	0	Female	31-50	32	ATV/r	200-499	338	1	200-349	200-499	200-349	30-39
1993	04595ATV/r	48	1	0	Male	12-18_	15	ATV/r	500+	555	1	350+	500+	350+	12-19_
1994	04625DTG	48	1	0	Male	31-50	39	DTG	500+	637	1	350+	500+	350+	30-39
1995	04636ATV/r	48	0	0	Male	>50	68	ATV/r	200-499	331	1	200-349	200-499	200-349	40+
1996	04649ATV/r	48	1	0	Male	31-50	40	ATV/r	200-499	220	1	200-349	200-499	200-349	40+
1997	04663ATV/r	48	1	0	Male	31-50	40	ATV/r	100-199	179	1	100-199	<200	<200	40+
1998	04703ATV/r	48	1	0	Male	12-18_	16	ATV/r	<100	79	1	<100	<200	<200	12-19_
1999	04709ATV/r	48	1	0	Male	31-50	33	ATV/r	<100	69	1	<100	<200	<200	30-39
[truncated: 5,414 more rows]
