# Supplementary material for: Virologic outcomes on dolutegravir-, atazanavir-, or efavirenz-based ART in urban Zimbabwe: A longitudinal study
Source: PLoS One. 2024 Feb 23;19(2):e0293162. doi: 10.1371/journal.pone.0293162 (PMC10890724; doi:10.1371/journal.pone.0293162)
Supplement: S1 Data — (ZIP) [file pone.0293162.s001.zip › vsdata_b.csv]

Id	Regimen	Start_SwitchDate	RegimenYear	LTFU	Died
00005EFV	EFV	31-01-17	2017	1	0
00014EFV	EFV	19-08-16	2016	0	0
00022EFV	EFV	08-11-16	2016	0	0
00024EFV	EFV	12-09-16	2016	0	0
00035EFV	EFV	21-01-15	2015	0	0
00047EFV	EFV	23-06-14	2014	1	0
00059EFV	EFV	12-02-16	2016	0	0
00060ATV/r	ATV/r	24-02-16	2016	0	0
00068EFV	EFV	20-03-17	2017	0	0
00070ATV/r	ATV/r	30-09-19	2019	0	0
00076EFV	EFV	13-05-15	2015	1	0
00078EFV	EFV	03-08-15	2015	0	0
00081ATV/r	ATV/r	12-12-18	2018	0	0
00098ATV/r	ATV/r	21-03-19	2019	0	0
00119ATV/r	ATV/r	05-11-19	2019	0	0
00119EFV	EFV	28-01-16	2016	0	0
00138ATV/r	ATV/r	02-09-14	2014	0	1
00145ATV/r	ATV/r	15-10-16	2016	0	0
00149ATV/r	ATV/r	02-02-16	2016	0	0
00152ATV/r	ATV/r	09-02-16	2016	0	0
00156EFV	EFV	10-03-15	2015	0	0
00157ATV/r	ATV/r	01-02-17	2017	0	0
00160DTG	DTG	27-01-23	2023	0	0
00162EFV	EFV	04-03-16	2016	0	0
00170EFV	EFV	06-06-16	2016	1	0
00187EFV	EFV	14-08-14	2014	0	0
00189EFV	EFV	09-02-18	2018	0	0
00192EFV	EFV	27-10-16	2016	0	1
00202DTG	DTG	24-10-19	2019	0	0
00212EFV	EFV	07-03-16	2016	1	0
00229ATV/r	ATV/r	15-08-18	2018	0	0
00234ATV/r	ATV/r	06-09-16	2016	1	0
00238EFV	EFV	16-02-18	2018	0	0
00244DTG	DTG	28-08-19	2019	0	0
00246EFV	EFV	07-07-14	2014	0	0
00252EFV	EFV	22-08-14	2014	0	0
00253ATV/r	ATV/r	21-10-14	2014	0	0
00258EFV	EFV	01-02-16	2016	0	1
00262ATV/r	ATV/r	29-04-15	2015	0	0
00277ATV/r	ATV/r	07-04-15	2015	0	0
00287EFV	EFV	02-02-15	2015	0	0
00295EFV	EFV	16-02-17	2017	0	0
00305ATV/r	ATV/r	08-10-18	2018	0	0
00305EFV	EFV	20-04-15	2015	1	0
00305EFV	EFV	20-04-15	2015	1	0
00305EFV	EFV	20-04-15	2015	1	0
00309ATV/r	ATV/r	10-11-15	2015	0	0
00311EFV	EFV	20-04-16	2016	0	0
00320EFV	EFV	26-05-17	2017	0	0
00322EFV	EFV	06-03-17	2017	0	0
00327ATV/r	ATV/r	17-07-17	2017	0	0
00340EFV	EFV	27-07-16	2016	1	0
00342EFV	EFV	01-03-19	2019	0	0
00343EFV	EFV	28-10-15	2015	0	0
00345ATV/r	ATV/r	04-10-18	2018	0	0
00353ATV/r	ATV/r	30-05-19	2019	0	0
00356EFV	EFV	31-07-14	2014	0	0
00365ATV/r	ATV/r	17-05-17	2017	0	0
00374EFV	EFV	24-10-16	2016	0	0
00375ATV/r	ATV/r	22-02-18	2018	0	0
00389ATV/r	ATV/r	27-11-15	2015	0	0
00390EFV	EFV	06-04-16	2016	0	0
00391EFV	EFV	20-07-15	2015	0	0
00393ATV/r	ATV/r	17-07-19	2019	0	0
00401EFV	EFV	05-09-19	2019	0	0
00404EFV	EFV	27-01-17	2017	0	0
00406EFV	EFV	26-05-15	2015	1	0
00412ATV/r	ATV/r	09-11-15	2015	0	0
00416EFV	EFV	30-05-18	2018	0	0
00422DTG	DTG	21-02-20	2020	1	0
00428EFV	EFV	06-03-15	2015	0	0
00431EFV	EFV	01-11-16	2016	1	0
00434ATV/r	ATV/r	21-08-15	2015	0	0
00444ATV/r	ATV/r	18-07-16	2016	0	0
00460ATV/r	ATV/r	14-02-17	2017	0	0
00461EFV	EFV	04-11-16	2016	0	0
00470ATV/r	ATV/r	07-03-19	2019	0	0
00471EFV	EFV	27-10-14	2014	0	0
00474EFV	EFV	01-10-15	2015	0	0
00475EFV	EFV	10-10-16	2016	0	0
00484EFV	EFV	28-06-18	2018	0	0
00487DTG	DTG	13-09-19	2019	0	0
00487EFV	EFV	05-07-16	2016	0	0
00490ATV/r	ATV/r	09-01-19	2019	0	0
00518EFV	EFV	28-01-16	2016	0	0
00521ATV/r	ATV/r	27-08-15	2015	0	0
00527EFV	EFV	26-06-15	2015	0	0
00532ATV/r	ATV/r	26-02-15	2015	0	0
00544ATV/r	ATV/r	02-09-19	2019	0	0
00550EFV	EFV	30-08-18	2018	0	0
00555EFV	EFV	10-09-15	2015	1	0
00565EFV	EFV	30-05-16	2016	0	0
00568EFV	EFV	10-01-17	2017	0	0
00570EFV	EFV	02-09-14	2014	0	0
00586EFV	EFV	20-04-17	2017	0	0
00593ATV/r	ATV/r	08-07-16	2016	0	0
00604ATV/r	ATV/r	06-07-18	2018	0	0
00608DTG	DTG	24-03-23	2023	0	0
00616DTG	DTG	27-06-19	2019	0	0
00625EFV	EFV	10-08-16	2016	0	0
00639EFV	EFV	30-09-15	2015	0	0
00642EFV	EFV	16-10-14	2014	0	0
00656ATV/r	ATV/r	18-05-18	2018	0	0
00656EFV	EFV	28-06-17	2017	0	0
00658EFV	EFV	19-01-18	2018	0	0
00660ATV/r	ATV/r	25-02-19	2019	0	0
00662ATV/r	ATV/r	24-01-17	2017	0	0
00666ATV/r	ATV/r	29-01-18	2018	0	0
00670EFV	EFV	10-10-16	2016	0	0
00673DTG	DTG	01-02-23	2023	0	0
00675ATV/r	ATV/r	14-08-14	2014	0	0
00678EFV	EFV	23-11-15	2015	0	0
00679EFV	EFV	08-08-18	2018	0	0
00688EFV	EFV	01-07-14	2014	0	0
00692EFV	EFV	16-11-15	2015	0	0
00707ATV/r	ATV/r	01-09-16	2016	0	0
00709EFV	EFV	29-11-16	2016	1	0
00710ATV/r	ATV/r	09-02-15	2015	0	0
00710EFV	EFV	05-05-14	2014	0	0
00713ATV/r	ATV/r	21-08-17	2017	0	0
00716ATV/r	ATV/r	22-04-16	2016	0	0
00718DTG	DTG	30-10-19	2019	0	0
00722EFV	EFV	08-01-16	2016	0	0
00728ATV/r	ATV/r	07-02-18	2018	0	0
00737EFV	EFV	22-05-15	2015	0	0
00755EFV	EFV	31-05-17	2017	0	0
00757EFV	EFV	16-05-18	2018	0	0
00760ATV/r	ATV/r	28-09-18	2018	0	0
00761EFV	EFV	02-03-18	2018	0	0
00762EFV	EFV	02-07-15	2015	0	1
00763ATV/r	ATV/r	20-02-19	2019	0	0
00763EFV	EFV	12-03-18	2018	0	0
00776ATV/r	ATV/r	12-03-13	2013	0	0
00777EFV	EFV	17-08-18	2018	0	0
00782ATV/r	ATV/r	14-04-16	2016	0	0
00793EFV	EFV	06-11-15	2015	0	0
00801ATV/r	ATV/r	04-02-19	2019	0	0
00801EFV	EFV	22-05-14	2014	1	0
00808ATV/r	ATV/r	31-03-14	2014	0	0
00841ATV/r	ATV/r	12-04-19	2019	0	0
00853ATV/r	ATV/r	29-11-16	2016	0	0
00860ATV/r	ATV/r	22-06-15	2015	0	0
00867DTG	DTG	03-02-23	2023	0	0
00867EFV	EFV	14-10-16	2016	0	0
00872DTG	DTG	19-02-18	2018	0	1
00875DTG	DTG	02-06-20	2020	1	0
00895ATV/r	ATV/r	18-12-18	2018	0	0
00895EFV	EFV	12-03-18	2018	0	0
00905ATV/r	ATV/r	14-07-15	2015	0	0
00906EFV	EFV	08-02-19	2019	0	0
00917EFV	EFV	25-01-16	2016	0	0
00934ATV/r	ATV/r	21-11-18	2018	0	1
00939ATV/r	ATV/r	20-03-18	2018	0	0
00943ATV/r	ATV/r	17-02-16	2016	1	0
00963EFV	EFV	10-02-16	2016	0	0
00966EFV	EFV	17-08-16	2016	0	0
00967EFV	EFV	15-06-15	2015	0	0
00968EFV	EFV	28-09-16	2016	0	1
00978EFV	EFV	01-02-16	2016	0	0
00980ATV/r	ATV/r	16-02-16	2016	0	0
01013EFV	EFV	23-10-15	2015	0	0
01020ATV/r	ATV/r	15-07-15	2015	0	0
01025DTG	DTG	24-08-20	2020	0	0
01028ATV/r	ATV/r	31-07-15	2015	0	0
01031EFV	EFV	01-12-16	2016	1	0
01043EFV	EFV	13-03-17	2017	0	0
01045ATV/r	ATV/r	15-07-15	2015	0	1
01056ATV/r	ATV/r	13-09-16	2016	0	0
01058ATV/r	ATV/r	08-10-14	2014	0	0
01059EFV	EFV	14-01-19	2019	0	0
01061EFV	EFV	07-04-17	2017	0	0
01067ATV/r	ATV/r	29-03-17	2017	1	0
01079DTG	DTG	29-11-21	2021	0	0
01080EFV	EFV	21-01-19	2019	0	0
01092ATV/r	ATV/r	17-11-16	2016	0	0
01093DTG	DTG	14-09-22	2022	0	0
01096ATV/r	ATV/r	17-05-16	2016	1	0
01096EFV	EFV	24-02-15	2015	1	0
01104ATV/r	ATV/r	14-06-19	2019	0	0
01105ATV/r	ATV/r	11-01-17	2017	0	0
01106ATV/r	ATV/r	19-02-18	2018	0	0
01113EFV	EFV	19-03-19	2019	0	0
01115ATV/r	ATV/r	22-08-18	2018	0	0
01117EFV	EFV	05-11-15	2015	0	0
01119ATV/r	ATV/r	26-04-16	2016	0	0
01120EFV	EFV	21-08-15	2015	0	0
01129EFV	EFV	10-02-15	2015	1	0
01146ATV/r	ATV/r	15-03-18	2018	0	0
01151EFV	EFV	03-02-17	2017	0	0
01156EFV	EFV	17-03-16	2016	0	0
01160ATV/r	ATV/r	05-09-17	2017	0	0
01160EFV	EFV	07-10-15	2015	0	0
01161ATV/r	ATV/r	02-05-17	2017	0	1
01161ATV/r	ATV/r	02-05-17	2017	1	0
01161ATV/r	ATV/r	02-05-17	2017	1	0
01161ATV/r	ATV/r	02-05-17	2017	1	0
01163DTG	DTG	26-06-19	2019	0	0
01163EFV	EFV	06-04-18	2018	0	0
01168EFV	EFV	16-05-15	2015	1	0
01173ATV/r	ATV/r	02-11-17	2017	0	0
01180ATV/r	ATV/r	31-07-18	2018	0	0
01183ATV/r	ATV/r	30-09-16	2016	0	0
01214EFV	EFV	14-11-14	2014	1	0
01223ATV/r	ATV/r	13-06-17	2017	0	0
01227ATV/r	ATV/r	04-03-16	2016	0	0
01232EFV	EFV	25-10-17	2017	0	0
01236ATV/r	ATV/r	13-05-14	2014	0	1
01240ATV/r	ATV/r	28-05-18	2018	0	0
01241ATV/r	ATV/r	09-02-16	2016	1	0
01241ATV/r	ATV/r	09-02-16	2016	1	0
01243ATV/r	ATV/r	12-04-16	2016	0	0
01245DTG	DTG	25-02-21	2021	0	0
01251ATV/r	ATV/r	20-09-16	2016	0	0
01255EFV	EFV	09-03-18	2018	0	0
01257EFV	EFV	26-09-16	2016	0	0
01258EFV	EFV	04-03-15	2015	0	0
01276EFV	EFV	11-10-17	2017	0	0
01283ATV/r	ATV/r	31-08-16	2016	0	0
01296EFV	EFV	09-05-18	2018	0	0
01298ATV/r	ATV/r	24-09-18	2018	0	0
01298EFV	EFV	06-05-16	2016	0	0
01301EFV	EFV	10-07-15	2015	0	0
01304ATV/r	ATV/r	22-02-16	2016	0	0
01305EFV	EFV	20-06-14	2014	0	0
01306EFV	EFV	29-03-19	2019	1	0
01312EFV	EFV	03-11-16	2016	0	0
01317EFV	EFV	18-01-18	2018	0	0
01326EFV	EFV	22-03-17	2017	0	0
01328EFV	EFV	20-11-15	2015	0	0
01329EFV	EFV	13-11-14	2014	0	0
01337ATV/r	ATV/r	17-06-15	2015	0	0
01340ATV/r	ATV/r	07-11-16	2016	0	0
01340EFV	EFV	23-02-16	2016	0	0
01343EFV	EFV	28-10-15	2015	0	0
01354EFV	EFV	06-06-18	2018	0	0
01368EFV	EFV	12-03-15	2015	0	1
01368EFV	EFV	12-03-15	2015	1	0
01373EFV	EFV	29-03-16	2016	0	0
01376ATV/r	ATV/r	02-03-16	2016	0	0
01383ATV/r	ATV/r	12-05-17	2017	1	0
01391DTG	DTG	07-10-19	2019	0	0
01398EFV	EFV	08-02-16	2016	0	0
01399ATV/r	ATV/r	24-07-18	2018	0	0
01405ATV/r	ATV/r	30-07-14	2014	1	0
01406EFV	EFV	15-04-15	2015	1	0
01412ATV/r	ATV/r	20-01-17	2017	0	0
01419EFV	EFV	18-10-18	2018	0	0
01424EFV	EFV	16-05-16	2016	1	0
01429ATV/r	ATV/r	21-03-19	2019	0	0
01435ATV/r	ATV/r	13-03-18	2018	0	0
01436ATV/r	ATV/r	04-03-16	2016	0	0
01446ATV/r	ATV/r	15-07-16	2016	0	0
01459EFV	EFV	13-01-15	2015	0	0
01475EFV	EFV	22-10-14	2014	0	0
01476DTG	DTG	10-02-20	2020	1	0
01481ATV/r	ATV/r	12-10-17	2017	0	0
01497ATV/r	ATV/r	04-03-15	2015	0	1
01504EFV	EFV	01-08-16	2016	1	0
01508ATV/r	ATV/r	18-01-16	2016	0	0
01511ATV/r	ATV/r	03-10-17	2017	0	0
01514EFV	EFV	06-05-16	2016	0	0
01515EFV	EFV	10-02-17	2017	0	0
01526EFV	EFV	09-03-16	2016	0	0
01527ATV/r	ATV/r	10-10-17	2017	0	0
01528EFV	EFV	07-06-16	2016	0	0
01539EFV	EFV	05-09-13	2013	0	0
01542EFV	EFV	05-10-16	2016	0	0
01545ATV/r	ATV/r	17-07-18	2018	0	0
01551ATV/r	ATV/r	06-02-17	2017	0	0
01560EFV	EFV	25-10-16	2016	0	0
01564EFV	EFV	17-10-14	2014	0	0
01565ATV/r	ATV/r	05-10-16	2016	0	0
01572EFV	EFV	05-02-16	2016	0	0
01577ATV/r	ATV/r	11-01-18	2018	0	0
01578ATV/r	ATV/r	10-03-15	2015	0	0
01589ATV/r	ATV/r	21-01-19	2019	0	0
01596ATV/r	ATV/r	16-12-16	2016	0	0
01615ATV/r	ATV/r	12-01-17	2017	0	0
01617ATV/r	ATV/r	25-09-17	2017	0	0
01621ATV/r	ATV/r	28-03-17	2017	0	0
01631ATV/r	ATV/r	09-09-15	2015	0	0
01632ATV/r	ATV/r	19-09-18	2018	0	0
01633EFV	EFV	02-11-15	2015	0	0
01658ATV/r	ATV/r	14-10-16	2016	0	0
01669EFV	EFV	09-10-17	2017	0	0
01681ATV/r	ATV/r	27-09-17	2017	0	1
01684ATV/r	ATV/r	17-10-16	2016	0	1
01684EFV	EFV	08-02-16	2016	0	1
01690EFV	EFV	09-04-19	2019	0	0
01704ATV/r	ATV/r	12-05-14	2014	0	0
01705ATV/r	ATV/r	28-03-19	2019	0	0
01713ATV/r	ATV/r	05-01-18	2018	0	0
01713EFV	EFV	21-11-14	2014	0	0
01724EFV	EFV	14-02-18	2018	1	0
01726EFV	EFV	08-04-19	2019	0	0
01740ATV/r	ATV/r	30-03-15	2015	0	0
01744EFV	EFV	02-10-14	2014	0	0
01745ATV/r	ATV/r	24-02-17	2017	0	0
01748ATV/r	ATV/r	11-07-18	2018	1	0
01749EFV	EFV	26-01-16	2016	0	0
01753ATV/r	ATV/r	28-06-17	2017	0	0
01782EFV	EFV	23-08-19	2019	0	0
01783ATV/r	ATV/r	15-03-16	2016	0	0
01795EFV	EFV	25-10-16	2016	0	0
01798ATV/r	ATV/r	27-09-19	2019	0	0
01798EFV	EFV	23-04-15	2015	0	0
01808EFV	EFV	16-03-15	2015	0	0
01819EFV	EFV	21-06-16	2016	0	0
01830EFV	EFV	22-06-15	2015	0	0
01831EFV	EFV	19-06-15	2015	0	0
01836EFV	EFV	31-10-18	2018	0	0
01847EFV	EFV	05-08-15	2015	0	0
01858ATV/r	ATV/r	11-08-17	2017	0	0
01861ATV/r	ATV/r	17-03-15	2015	0	0
01869ATV/r	ATV/r	28-01-19	2019	0	0
01871ATV/r	ATV/r	13-06-17	2017	0	0
01876ATV/r	ATV/r	27-03-15	2015	0	0
01876EFV	EFV	19-06-14	2014	0	0
01877EFV	EFV	13-11-14	2014	0	0
01889ATV/r	ATV/r	06-09-16	2016	0	0
01892ATV/r	ATV/r	09-09-19	2019	0	0
01896EFV	EFV	18-11-16	2016	0	0
01901DTG	DTG	24-05-19	2019	0	0
01908EFV	EFV	17-10-14	2014	0	0
01918DTG	DTG	17-07-20	2020	0	0
01921EFV	EFV	16-11-17	2017	1	0
01925ATV/r	ATV/r	13-08-14	2014	0	1
01938ATV/r	ATV/r	31-05-19	2019	1	0
01943ATV/r	ATV/r	19-11-15	2015	0	1
01944DTG	DTG	21-07-20	2020	0	0
01953ATV/r	ATV/r	04-08-17	2017	0	0
01954ATV/r	ATV/r	14-11-16	2016	0	0
01965ATV/r	ATV/r	15-01-14	2014	0	0
01979DTG	DTG	09-08-19	2019	0	0
01985EFV	EFV	30-01-15	2015	0	0
01988ATV/r	ATV/r	20-05-15	2015	0	0
01995ATV/r	ATV/r	29-09-14	2014	0	0
01997ATV/r	ATV/r	29-07-16	2016	1	0
02009ATV/r	ATV/r	26-09-17	2017	0	0
02012EFV	EFV	16-06-15	2015	0	0
02018ATV/r	ATV/r	05-04-16	2016	0	0
02022EFV	EFV	04-02-15	2015	0	0
02024EFV	EFV	10-06-15	2015	0	0
02028ATV/r	ATV/r	10-06-19	2019	1	0
02041ATV/r	ATV/r	27-09-13	2013	0	0
02054ATV/r	ATV/r	27-01-17	2017	0	0
02063EFV	EFV	14-06-16	2016	0	0
02064EFV	EFV	07-01-16	2016	0	0
02068EFV	EFV	09-07-15	2015	0	0
02072EFV	EFV	23-09-15	2015	1	0
02078ATV/r	ATV/r	22-10-18	2018	0	0
02081EFV	EFV	19-07-17	2017	0	0
02086ATV/r	ATV/r	22-07-16	2016	0	0
02100EFV	EFV	20-02-17	2017	0	0
02102EFV	EFV	02-11-16	2016	0	0
02105EFV	EFV	17-02-16	2016	0	0
02111EFV	EFV	22-06-16	2016	1	0
02113ATV/r	ATV/r	05-02-16	2016	0	0
02114ATV/r	ATV/r	12-08-16	2016	1	0
02125ATV/r	ATV/r	09-03-16	2016	1	0
02129EFV	EFV	18-06-14	2014	0	0
02138ATV/r	ATV/r	12-01-18	2018	0	0
02142EFV	EFV	16-11-17	2017	0	0
02159ATV/r	ATV/r	14-03-18	2018	0	0
02160EFV	EFV	20-06-16	2016	0	0
02164ATV/r	ATV/r	16-05-16	2016	0	0
02171EFV	EFV	11-04-16	2016	0	0
02173ATV/r	ATV/r	05-09-17	2017	1	0
02173EFV	EFV	26-10-16	2016	1	0
02174EFV	EFV	27-06-16	2016	1	0
02175EFV	EFV	09-01-17	2017	0	0
02177ATV/r	ATV/r	02-05-18	2018	0	0
02180EFV	EFV	04-02-16	2016	0	0
02185DTG	DTG	19-07-19	2019	0	0
02187EFV	EFV	11-09-17	2017	0	0
02196ATV/r	ATV/r	02-05-17	2017	0	1
02201EFV	EFV	26-06-18	2018	0	0
02210DTG	DTG	17-09-19	2019	1	0
02223ATV/r	ATV/r	12-05-14	2014	0	0
02234EFV	EFV	18-07-16	2016	0	0
02237EFV	EFV	09-05-16	2016	0	0
02246DTG	DTG	19-12-19	2019	0	0
02248ATV/r	ATV/r	09-03-17	2017	0	0
02253ATV/r	ATV/r	31-05-18	2018	0	0
02266ATV/r	ATV/r	10-12-15	2015	0	0
02267ATV/r	ATV/r	16-09-14	2014	0	0
02268DTG	DTG	18-06-19	2019	0	1
02270DTG	DTG	20-09-19	2019	0	0
02270EFV	EFV	05-04-19	2019	0	0
02271EFV	EFV	26-06-18	2018	1	0
02272EFV	EFV	07-10-15	2015	0	0
02274EFV	EFV	31-01-17	2017	0	0
02279ATV/r	ATV/r	10-03-16	2016	0	0
02281EFV	EFV	13-03-17	2017	0	0
02282EFV	EFV	09-08-17	2017	0	0
02290EFV	EFV	11-11-14	2014	0	0
02291ATV/r	ATV/r	14-10-16	2016	0	0
02292ATV/r	ATV/r	12-05-16	2016	0	0
02293ATV/r	ATV/r	12-06-17	2017	0	0
02295ATV/r	ATV/r	13-03-17	2017	0	0
02297ATV/r	ATV/r	19-11-18	2018	0	0
02305EFV	EFV	17-11-14	2014	0	1
02308EFV	EFV	02-02-18	2018	0	0
02312EFV	EFV	13-06-16	2016	0	0
02316ATV/r	ATV/r	24-02-16	2016	0	0
02318ATV/r	ATV/r	04-01-16	2016	0	1
02323EFV	EFV	28-04-15	2015	0	0
02325EFV	EFV	04-03-16	2016	0	0
02327EFV	EFV	07-05-18	2018	0	0
02331EFV	EFV	28-10-15	2015	0	0
02347EFV	EFV	23-10-15	2015	0	0
02351ATV/r	ATV/r	05-09-14	2014	0	0
02367ATV/r	ATV/r	26-05-16	2016	0	0
02371ATV/r	ATV/r	16-10-15	2015	0	0
02380ATV/r	ATV/r	10-08-17	2017	0	0
02382DTG	DTG	07-07-22	2022	0	0
02382EFV	EFV	18-05-17	2017	0	0
02384ATV/r	ATV/r	24-02-16	2016	0	0
02395DTG	DTG	08-03-23	2023	0	0
02399ATV/r	ATV/r	05-11-18	2018	0	0
02403ATV/r	ATV/r	20-11-15	2015	1	0
02423EFV	EFV	20-05-16	2016	0	0
02425ATV/r	ATV/r	30-07-19	2019	0	0
02425EFV	EFV	21-07-15	2015	0	0
02428ATV/r	ATV/r	26-03-15	2015	0	0
02431ATV/r	ATV/r	11-03-15	2015	0	0
02438ATV/r	ATV/r	18-08-15	2015	0	0
02441EFV	EFV	28-01-15	2015	0	0
02442ATV/r	ATV/r	02-04-19	2019	0	0
02445ATV/r	ATV/r	14-01-16	2016	0	0
02449EFV	EFV	19-04-18	2018	0	0
02459EFV	EFV	04-10-18	2018	0	0
02460ATV/r	ATV/r	22-07-16	2016	0	0
02464EFV	EFV	29-01-18	2018	0	0
02465EFV	EFV	13-02-18	2018	0	0
02468EFV	EFV	10-06-16	2016	0	0
02479EFV	EFV	01-02-16	2016	1	0
02481EFV	EFV	21-04-16	2016	0	0
02498EFV	EFV	09-11-18	2018	0	0
02514EFV	EFV	29-02-16	2016	1	0
02516ATV/r	ATV/r	16-03-16	2016	0	0
02526DTG	DTG	20-12-19	2019	0	0
02531EFV	EFV	04-02-15	2015	0	0
02544EFV	EFV	11-02-14	2014	0	0
02548EFV	EFV	21-07-15	2015	0	1
02553ATV/r	ATV/r	22-09-16	2016	0	0
02562ATV/r	ATV/r	15-05-14	2014	0	0
02583ATV/r	ATV/r	19-03-18	2018	0	0
02594EFV	EFV	03-08-16	2016	0	0
02599EFV	EFV	01-02-16	2016	0	0
02602ATV/r	ATV/r	31-10-18	2018	0	0
02603EFV	EFV	19-03-18	2018	0	0
02610EFV	EFV	16-07-15	2015	0	0
02611EFV	EFV	21-07-14	2014	0	0
02618DTG	DTG	08-03-21	2021	0	0
02631EFV	EFV	19-09-17	2017	0	0
02634EFV	EFV	10-09-14	2014	0	0
02639EFV	EFV	06-09-17	2017	0	0
02642EFV	EFV	05-10-15	2015	0	0
02653EFV	EFV	16-10-17	2017	0	0
02660EFV	EFV	02-06-14	2014	0	0
02670EFV	EFV	22-06-18	2018	0	0
02674ATV/r	ATV/r	15-03-19	2019	0	0
02687EFV	EFV	19-05-15	2015	0	0
02688EFV	EFV	20-02-15	2015	0	0
02690EFV	EFV	13-07-15	2015	0	0
02698EFV	EFV	21-01-16	2016	0	0
02703ATV/r	ATV/r	13-03-17	2017	0	0
02705EFV	EFV	02-02-17	2017	0	0
02718EFV	EFV	09-05-16	2016	0	0
02719ATV/r	ATV/r	18-09-18	2018	0	0
02725EFV	EFV	03-01-17	2017	0	0
02726ATV/r	ATV/r	09-04-18	2018	1	0
02727ATV/r	ATV/r	18-08-17	2017	0	0
02727EFV	EFV	31-10-16	2016	0	0
02741ATV/r	ATV/r	23-02-16	2016	1	0
02745ATV/r	ATV/r	04-04-16	2016	1	0
02758ATV/r	ATV/r	03-08-17	2017	0	0
02758EFV	EFV	25-02-16	2016	0	0
02760ATV/r	ATV/r	19-09-16	2016	1	0
02780EFV	EFV	10-08-18	2018	0	0
02789EFV	EFV	01-06-15	2015	0	0
02790EFV	EFV	03-08-15	2015	0	0
02792ATV/r	ATV/r	14-03-18	2018	0	0
02798ATV/r	ATV/r	12-09-18	2018	0	0
02809ATV/r	ATV/r	23-11-16	2016	0	0
02817ATV/r	ATV/r	20-05-16	2016	0	0
02817EFV	EFV	07-10-15	2015	0	0
02828ATV/r	ATV/r	24-10-16	2016	0	0
02849EFV	EFV	09-11-15	2015	1	0
02854ATV/r	ATV/r	01-08-17	2017	0	0
02855EFV	EFV	01-01-15	2015	0	0
02865EFV	EFV	09-09-15	2015	0	0
02869EFV	EFV	18-08-14	2014	0	0
02872ATV/r	ATV/r	16-01-14	2014	0	0
02878ATV/r	ATV/r	30-08-17	2017	0	0
02879EFV	EFV	12-02-15	2015	0	0
02889EFV	EFV	30-05-17	2017	0	0
02899EFV	EFV	17-08-16	2016	0	0
02909DTG	DTG	26-08-20	2020	0	0
02912ATV/r	ATV/r	20-10-15	2015	0	0
02914ATV/r	ATV/r	17-08-18	2018	0	0
02926ATV/r	ATV/r	05-08-16	2016	0	0
02927EFV	EFV	04-01-17	2017	0	0
02929EFV	EFV	28-07-15	2015	0	0
02932ATV/r	ATV/r	09-02-17	2017	0	0
02933EFV	EFV	18-02-16	2016	0	0
02934EFV	EFV	24-03-14	2014	0	0
02935EFV	EFV	15-10-14	2014	0	1
02938EFV	EFV	01-03-16	2016	0	0
02946ATV/r	ATV/r	16-07-18	2018	0	1
02952EFV	EFV	10-02-15	2015	0	0
02959EFV	EFV	16-03-17	2017	0	0
02964ATV/r	ATV/r	16-01-18	2018	0	0
02965EFV	EFV	11-05-16	2016	0	0
02977ATV/r	ATV/r	27-10-16	2016	0	1
03004EFV	EFV	11-03-15	2015	0	0
03008EFV	EFV	19-07-16	2016	0	0
03010ATV/r	ATV/r	20-08-18	2018	0	0
03017EFV	EFV	23-10-17	2017	0	1
03019EFV	EFV	26-11-19	2019	0	0
03031DTG	DTG	23-03-23	2023	0	0
03036DTG	DTG	05-11-20	2020	0	0
03039EFV	EFV	05-02-16	2016	0	1
03060EFV	EFV	29-09-14	2014	0	0
03062EFV	EFV	08-08-14	2014	0	0
03064ATV/r	ATV/r	04-12-18	2018	0	0
03067ATV/r	ATV/r	30-08-16	2016	0	0
03072ATV/r	ATV/r	30-07-15	2015	0	1
03077ATV/r	ATV/r	22-02-19	2019	0	0
03077EFV	EFV	08-11-16	2016	0	0
03083EFV	EFV	14-07-16	2016	0	0
03087ATV/r	ATV/r	29-04-19	2019	0	0
03107ATV/r	ATV/r	23-05-16	2016	0	0
03110DTG	DTG	15-06-20	2020	1	0
03113ATV/r	ATV/r	23-10-17	2017	0	0
03115EFV	EFV	20-11-14	2014	0	0
03130ATV/r	ATV/r	15-04-16	2016	0	0
03137ATV/r	ATV/r	31-08-18	2018	0	0
03137EFV	EFV	16-02-18	2018	0	0
03146ATV/r	ATV/r	04-05-18	2018	0	0
03148EFV	EFV	31-03-16	2016	0	0
03157EFV	EFV	20-04-17	2017	0	0
03164EFV	EFV	29-06-18	2018	0	0
03167ATV/r	ATV/r	04-09-14	2014	0	0
03172EFV	EFV	30-04-18	2018	0	0
03176ATV/r	ATV/r	22-10-18	2018	0	0
03179EFV	EFV	02-11-16	2016	0	1
03186EFV	EFV	09-09-16	2016	0	0
03193ATV/r	ATV/r	01-11-18	2018	0	0
03196EFV	EFV	22-11-16	2016	0	0
03212EFV	EFV	12-10-15	2015	0	0
03223DTG	DTG	21-01-20	2020	0	0
03242ATV/r	ATV/r	07-08-17	2017	0	1
03245ATV/r	ATV/r	28-03-17	2017	0	1
03248EFV	EFV	16-11-16	2016	0	0
03257ATV/r	ATV/r	17-11-17	2017	0	0
03266EFV	EFV	18-03-16	2016	0	0
03275ATV/r	ATV/r	07-11-18	2018	0	0
03282EFV	EFV	16-10-15	2015	0	0
03293ATV/r	ATV/r	11-02-16	2016	0	0
03295EFV	EFV	06-08-18	2018	0	0
03307EFV	EFV	22-03-19	2019	0	0
03310EFV	EFV	29-09-14	2014	0	0
03338EFV	EFV	04-03-15	2015	0	0
03347EFV	EFV	12-09-17	2017	1	0
03351ATV/r	ATV/r	04-03-13	2013	0	0
03353ATV/r	ATV/r	18-02-19	2019	0	0
03360EFV	EFV	22-01-16	2016	0	0
03366EFV	EFV	23-04-14	2014	0	0
03371EFV	EFV	26-03-14	2014	0	0
03380EFV	EFV	31-08-17	2017	0	0
03395EFV	EFV	27-06-16	2016	0	0
03403DTG	DTG	11-06-20	2020	0	0
03407EFV	EFV	19-10-16	2016	0	0
03417EFV	EFV	05-04-17	2017	0	1
03421ATV/r	ATV/r	13-01-17	2017	0	0
03421EFV	EFV	28-10-15	2015	0	0
03427ATV/r	ATV/r	11-01-16	2016	0	0
03432ATV/r	ATV/r	25-04-16	2016	0	0
03433EFV	EFV	28-02-17	2017	0	0
03437DTG	DTG	01-12-22	2022	0	0
03446EFV	EFV	28-10-14	2014	0	0
03449ATV/r	ATV/r	23-11-15	2015	0	0
03457DTG	DTG	28-08-19	2019	0	0
03466EFV	EFV	01-02-17	2017	0	0
03474EFV	EFV	14-06-18	2018	0	0
03475ATV/r	ATV/r	09-05-16	2016	0	0
03480ATV/r	ATV/r	02-02-17	2017	0	0
03490EFV	EFV	22-10-14	2014	1	0
03497ATV/r	ATV/r	22-11-18	2018	0	0
03498DTG	DTG	26-09-19	2019	0	0
03499EFV	EFV	09-06-17	2017	0	0
03501ATV/r	ATV/r	13-01-17	2017	0	0
03501EFV	EFV	01-07-15	2015	0	0
03502EFV	EFV	10-10-16	2016	1	0
03507ATV/r	ATV/r	27-01-16	2016	0	0
03521EFV	EFV	28-07-17	2017	0	0
03537DTG	DTG	02-09-19	2019	0	0
03561EFV	EFV	17-02-17	2017	0	0
03569ATV/r	ATV/r	03-03-14	2014	0	0
03582ATV/r	ATV/r	19-04-18	2018	0	1
03586EFV	EFV	02-03-16	2016	1	0
03590EFV	EFV	06-03-17	2017	0	0
03600ATV/r	ATV/r	29-01-19	2019	0	0
03603DTG	DTG	17-01-23	2023	0	0
03603EFV	EFV	05-08-15	2015	1	0
03607EFV	EFV	13-03-14	2014	0	0
03612EFV	EFV	16-04-18	2018	0	0
03616ATV/r	ATV/r	19-09-17	2017	0	0
03632EFV	EFV	07-04-17	2017	0	0
03656EFV	EFV	02-08-16	2016	1	0
03656EFV	EFV	02-08-16	2016	1	0
03678ATV/r	ATV/r	14-11-16	2016	0	0
03684ATV/r	ATV/r	21-04-15	2015	0	0
03688ATV/r	ATV/r	23-04-19	2019	0	0
03700EFV	EFV	20-10-15	2015	0	0
03702EFV	EFV	20-04-15	2015	0	0
03705EFV	EFV	08-06-15	2015	0	0
03711ATV/r	ATV/r	14-01-16	2016	0	0
03712EFV	EFV	23-04-15	2015	0	0
03723EFV	EFV	31-10-16	2016	0	0
03727EFV	EFV	17-02-15	2015	0	0
03741EFV	EFV	28-01-15	2015	0	0
03743EFV	EFV	08-08-18	2018	0	0
03748ATV/r	ATV/r	26-03-14	2014	0	0
03750DTG	DTG	30-07-20	2020	0	0
03753EFV	EFV	16-02-15	2015	1	0
03753EFV	EFV	16-02-15	2015	1	0
03767EFV	EFV	18-05-15	2015	0	0
03768EFV	EFV	29-03-17	2017	0	0
03775ATV/r	ATV/r	25-11-16	2016	0	0
03790EFV	EFV	30-07-15	2015	0	1
03793EFV	EFV	25-03-15	2015	0	0
03821ATV/r	ATV/r	25-04-19	2019	0	0
03827EFV	EFV	07-04-14	2014	0	0
03834ATV/r	ATV/r	21-09-16	2016	0	0
03847DTG	DTG	03-02-20	2020	0	0
03851EFV	EFV	24-02-16	2016	1	0
03866ATV/r	ATV/r	06-09-19	2019	0	0
03880ATV/r	ATV/r	30-09-16	2016	0	0
03880EFV	EFV	13-07-15	2015	0	0
03894ATV/r	ATV/r	21-05-15	2015	0	0
03895EFV	EFV	11-11-15	2015	0	0
03901EFV	EFV	12-09-16	2016	0	0
03905ATV/r	ATV/r	14-04-16	2016	0	0
03909EFV	EFV	24-07-15	2015	0	0
03919ATV/r	ATV/r	20-04-18	2018	0	0
03920EFV	EFV	05-08-16	2016	0	0
03930ATV/r	ATV/r	26-05-16	2016	0	0
03932EFV	EFV	12-07-16	2016	0	0
03935EFV	EFV	18-02-16	2016	0	0
03936EFV	EFV	03-03-16	2016	0	0
03938ATV/r	ATV/r	09-08-17	2017	1	0
03945EFV	EFV	21-01-16	2016	0	0
03960DTG	DTG	23-10-19	2019	0	0
03963ATV/r	ATV/r	21-01-15	2015	0	0
03984EFV	EFV	20-07-16	2016	0	0
03990ATV/r	ATV/r	22-06-18	2018	1	0
04004EFV	EFV	07-03-18	2018	0	0
04008ATV/r	ATV/r	28-03-13	2013	0	0
04033ATV/r	ATV/r	09-12-16	2016	0	1
04040ATV/r	ATV/r	26-04-19	2019	0	0
04044ATV/r	ATV/r	13-01-16	2016	0	0
04048ATV/r	ATV/r	03-10-17	2017	1	0
04050ATV/r	ATV/r	23-04-18	2018	0	0
04054ATV/r	ATV/r	12-09-14	2014	0	0
04057EFV	EFV	17-04-15	2015	0	0
04060EFV	EFV	22-01-16	2016	0	0
04065ATV/r	ATV/r	22-04-14	2014	0	0
04076ATV/r	ATV/r	17-02-14	2014	0	0
04086EFV	EFV	30-01-17	2017	0	0
04087EFV	EFV	17-03-17	2017	0	0
04103ATV/r	ATV/r	11-02-16	2016	0	1
04105ATV/r	ATV/r	06-08-15	2015	0	0
04120EFV	EFV	02-11-17	2017	0	0
04132ATV/r	ATV/r	13-03-14	2014	0	0
04136ATV/r	ATV/r	28-09-16	2016	0	0
04141EFV	EFV	19-05-17	2017	0	0
04142EFV	EFV	20-10-16	2016	0	0
04145EFV	EFV	17-05-16	2016	0	1
04146ATV/r	ATV/r	16-03-18	2018	0	0
04164EFV	EFV	14-07-15	2015	0	0
04169EFV	EFV	22-04-16	2016	0	0
04173ATV/r	ATV/r	03-07-15	2015	0	0
04174ATV/r	ATV/r	14-02-17	2017	0	0
04212EFV	EFV	21-06-17	2017	0	0
04213ATV/r	ATV/r	09-11-16	2016	0	0
04220ATV/r	ATV/r	29-10-18	2018	0	0
04225EFV	EFV	12-05-16	2016	0	0
04239EFV	EFV	05-02-15	2015	0	0
04240ATV/r	ATV/r	15-09-15	2015	1	0
04240ATV/r	ATV/r	15-09-15	2015	1	0
04240ATV/r	ATV/r	15-09-15	2015	1	0
04249EFV	EFV	25-04-16	2016	1	0
04265EFV	EFV	05-02-16	2016	0	0
04286EFV	EFV	07-08-17	2017	0	0
04289ATV/r	ATV/r	16-04-14	2014	0	1
04301EFV	EFV	29-09-16	2016	0	0
04319ATV/r	ATV/r	19-07-16	2016	0	0
04319EFV	EFV	22-06-15	2015	0	0
04326EFV	EFV	19-03-18	2018	0	0
04329EFV	EFV	25-07-14	2014	0	0
04347ATV/r	ATV/r	05-10-16	2016	0	0
04353EFV	EFV	31-05-17	2017	0	0
04375ATV/r	ATV/r	22-01-18	2018	0	0
04380ATV/r	ATV/r	17-07-18	2018	0	0
04381ATV/r	ATV/r	24-07-18	2018	1	0
04383ATV/r	ATV/r	19-05-16	2016	0	0
04386DTG	DTG	07-08-20	2020	0	0
04389ATV/r	ATV/r	18-01-16	2016	0	0
04393ATV/r	ATV/r	24-11-16	2016	0	0
04401EFV	EFV	23-10-15	2015	0	0
04402EFV	EFV	12-10-15	2015	0	0
04404ATV/r	ATV/r	27-03-15	2015	0	0
04410ATV/r	ATV/r	28-06-16	2016	0	1
04422EFV	EFV	04-11-15	2015	0	0
04426EFV	EFV	18-10-16	2016	0	0
04443EFV	EFV	24-11-14	2014	0	0
04446ATV/r	ATV/r	24-03-15	2015	0	0
04452ATV/r	ATV/r	11-02-19	2019	0	0
04455EFV	EFV	13-07-15	2015	0	0
04459ATV/r	ATV/r	13-04-18	2018	1	0
04460EFV	EFV	11-05-16	2016	0	0
04471ATV/r	ATV/r	05-07-13	2013	0	0
04472EFV	EFV	22-08-18	2018	0	0
04479EFV	EFV	03-02-16	2016	1	0
04484ATV/r	ATV/r	07-10-16	2016	0	0
04494EFV	EFV	30-11-15	2015	0	0
04499ATV/r	ATV/r	25-07-17	2017	0	1
04507ATV/r	ATV/r	07-04-16	2016	0	0
04511ATV/r	ATV/r	18-01-17	2017	0	0
04514EFV	EFV	28-07-16	2016	1	0
04532EFV	EFV	30-03-16	2016	0	0
04571ATV/r	ATV/r	06-06-17	2017	0	1
04577ATV/r	ATV/r	18-11-16	2016	0	0
04589ATV/r	ATV/r	08-01-20	2020	0	0
04590EFV	EFV	24-10-14	2014	0	1
04595ATV/r	ATV/r	19-11-15	2015	1	0
04596EFV	EFV	23-02-15	2015	1	0
04606EFV	EFV	18-01-16	2016	0	0
04622EFV	EFV	22-09-14	2014	0	0
04625DTG	DTG	06-02-20	2020	0	0
04625EFV	EFV	28-04-17	2017	0	0
04628EFV	EFV	11-04-14	2014	0	0
04636ATV/r	ATV/r	24-11-16	2016	0	0
04636EFV	EFV	29-07-15	2015	0	0
04639EFV	EFV	23-03-17	2017	0	0
04645DTG	DTG	25-09-19	2019	0	0
04649ATV/r	ATV/r	18-09-17	2017	0	0
04653ATV/r	ATV/r	22-05-19	2019	0	0
04663ATV/r	ATV/r	02-06-14	2014	0	0
04664EFV	EFV	20-10-16	2016	1	0
04667EFV	EFV	11-05-17	2017	0	0
04668ATV/r	ATV/r	27-09-18	2018	0	0
04671ATV/r	ATV/r	09-09-19	2019	0	0
04685ATV/r	ATV/r	21-05-15	2015	0	0
04688EFV	EFV	22-02-16	2016	0	0
04700EFV	EFV	02-02-15	2015	0	0
04703ATV/r	ATV/r	01-11-18	2018	0	0
04709ATV/r	ATV/r	17-07-19	2019	0	0
04709EFV	EFV	08-06-17	2017	0	0
04714ATV/r	ATV/r	24-10-16	2016	0	0
04716EFV	EFV	26-08-15	2015	0	0
04717EFV	EFV	16-04-19	2019	0	0
04737ATV/r	ATV/r	14-01-16	2016	0	0
04741EFV	EFV	03-11-16	2016	0	0
04744ATV/r	ATV/r	07-02-18	2018	0	0
04744EFV	EFV	07-03-17	2017	0	0
04746EFV	EFV	29-02-16	2016	0	0
04758ATV/r	ATV/r	27-05-16	2016	0	0
04761ATV/r	ATV/r	12-10-15	2015	0	0
04766ATV/r	ATV/r	29-06-16	2016	1	0
04767ATV/r	ATV/r	03-03-16	2016	0	0
04788DTG	DTG	18-09-19	2019	0	0
04797ATV/r	ATV/r	25-04-16	2016	0	0
04802EFV	EFV	08-01-16	2016	0	0
04808EFV	EFV	18-01-16	2016	0	0
04841ATV/r	ATV/r	30-04-14	2014	0	0
04847ATV/r	ATV/r	21-05-18	2018	0	0
04855EFV	EFV	31-10-16	2016	0	0
04868ATV/r	ATV/r	22-02-18	2018	0	0
04869ATV/r	ATV/r	22-06-17	2017	0	0
04872ATV/r	ATV/r	07-07-15	2015	1	0
04894ATV/r	ATV/r	11-04-14	2014	0	0
04896EFV	EFV	14-02-18	2018	0	0
04912EFV	EFV	08-10-14	2014	0	0
04933EFV	EFV	16-03-15	2015	0	0
04940EFV	EFV	01-10-15	2015	0	0
04959ATV/r	ATV/r	09-01-18	2018	0	0
04962EFV	EFV	24-04-14	2014	0	0
04963EFV	EFV	31-03-16	2016	0	0
04966EFV	EFV	26-06-18	2018	0	0
04972DTG	DTG	30-06-20	2020	0	0
04973ATV/r	ATV/r	09-10-18	2018	0	0
04976EFV	EFV	02-05-17	2017	0	0
04977ATV/r	ATV/r	25-11-16	2016	0	0
04977EFV	EFV	11-02-16	2016	0	0
04978DTG	DTG	29-01-21	2021	0	0
04991ATV/r	ATV/r	13-04-15	2015	0	0
04995ATV/r	ATV/r	04-06-15	2015	0	0
04997EFV	EFV	07-07-17	2017	0	0
04998ATV/r	ATV/r	03-07-17	2017	0	0
04998EFV	EFV	09-05-16	2016	0	0
05007ATV/r	ATV/r	23-03-16	2016	0	0
05024EFV	EFV	26-02-18	2018	0	0
05026EFV	EFV	02-05-19	2019	0	0
05032EFV	EFV	28-09-15	2015	1	0
05035ATV/r	ATV/r	17-09-18	2018	0	0
05046EFV	EFV	04-10-18	2018	0	0
05056ATV/r	ATV/r	27-05-15	2015	0	0
05069ATV/r	ATV/r	23-03-17	2017	0	0
05074ATV/r	ATV/r	17-10-16	2016	0	0
05075EFV	EFV	25-09-17	2017	0	0
05091DTG	DTG	28-02-20	2020	0	0
05094ATV/r	ATV/r	18-03-14	2014	0	0
05095ATV/r	ATV/r	18-06-14	2014	0	0
05121EFV	EFV	24-07-14	2014	1	0
05123ATV/r	ATV/r	24-11-15	2015	0	1
05130EFV	EFV	14-01-16	2016	0	0
05134ATV/r	ATV/r	29-07-16	2016	0	0
05139EFV	EFV	04-06-18	2018	0	0
05143EFV	EFV	24-09-18	2018	0	0
05147ATV/r	ATV/r	15-08-16	2016	0	0
05165ATV/r	ATV/r	28-07-15	2015	0	0
05166ATV/r	ATV/r	12-04-19	2019	0	0
05171ATV/r	ATV/r	20-06-18	2018	0	0
05172EFV	EFV	28-08-13	2013	0	0
05175EFV	EFV	30-06-15	2015	0	0
05179ATV/r	ATV/r	17-10-16	2016	0	0
05187EFV	EFV	18-03-15	2015	0	0
05196ATV/r	ATV/r	09-09-16	2016	0	0
05196EFV	EFV	17-08-15	2015	0	0
05197EFV	EFV	11-10-16	2016	0	0
05204ATV/r	ATV/r	10-09-15	2015	0	0
05209EFV	EFV	02-11-15	2015	0	0
05210EFV	EFV	20-07-17	2017	0	0
05217EFV	EFV	25-06-19	2019	0	0
05223ATV/r	ATV/r	23-10-17	2017	0	0
05231ATV/r	ATV/r	14-01-16	2016	0	0
05274ATV/r	ATV/r	04-01-17	2017	1	0
05277ATV/r	ATV/r	19-12-14	2014	0	0
05278EFV	EFV	17-04-18	2018	0	0
05281EFV	EFV	07-08-17	2017	0	0
05282DTG	DTG	04-01-22	2022	0	0
05286EFV	EFV	05-10-15	2015	1	0
05288ATV/r	ATV/r	02-04-19	2019	0	0
05310ATV/r	ATV/r	30-05-19	2019	0	0
05318EFV	EFV	07-05-19	2019	0	0
05321EFV	EFV	13-09-16	2016	0	0
05342EFV	EFV	28-10-16	2016	0	0
05343ATV/r	ATV/r	25-06-15	2015	0	0
05351EFV	EFV	11-06-18	2018	0	0
05353ATV/r	ATV/r	13-03-18	2018	1	0
05358EFV	EFV	10-11-14	2014	0	0
05362ATV/r	ATV/r	10-07-19	2019	0	0
05369ATV/r	ATV/r	14-09-15	2015	0	0
05372EFV	EFV	03-10-16	2016	1	0
05383EFV	EFV	08-02-17	2017	0	0
05385EFV	EFV	24-11-15	2015	0	0
05392EFV	EFV	08-09-15	2015	0	0
05398ATV/r	ATV/r	23-10-19	2019	0	0
05399EFV	EFV	20-05-15	2015	0	0
05407EFV	EFV	06-06-14	2014	0	1
05414ATV/r	ATV/r	09-02-16	2016	1	0
05428EFV	EFV	27-02-17	2017	0	0
05434ATV/r	ATV/r	11-07-17	2017	0	0
05441EFV	EFV	10-08-17	2017	0	0
05448ATV/r	ATV/r	17-09-19	2019	0	0
05451ATV/r	ATV/r	02-11-15	2015	0	0
05456ATV/r	ATV/r	22-02-18	2018	0	0
05456EFV	EFV	02-05-17	2017	0	0
05458EFV	EFV	07-10-14	2014	1	0
05462DTG	DTG	08-11-19	2019	0	0
05462EFV	EFV	03-08-16	2016	0	0
05464EFV	EFV	03-06-14	2014	0	0
05470EFV	EFV	05-09-16	2016	0	0
05480ATV/r	ATV/r	09-02-17	2017	0	0
05481EFV	EFV	07-12-15	2015	0	1
05482EFV	EFV	08-10-15	2015	0	0
05486EFV	EFV	09-11-16	2016	0	0
05494ATV/r	ATV/r	22-08-14	2014	0	0
05504EFV	EFV	04-01-17	2017	0	0
05516ATV/r	ATV/r	19-04-18	2018	0	0
05516EFV	EFV	07-04-15	2015	0	0
05517ATV/r	ATV/r	11-05-15	2015	0	1
05519ATV/r	ATV/r	23-04-15	2015	0	0
05528EFV	EFV	18-07-14	2014	0	0
05534DTG	DTG	12-09-19	2019	0	0
05535ATV/r	ATV/r	25-04-18	2018	1	0
05535ATV/r	ATV/r	25-04-18	2018	1	0
05541EFV	EFV	01-07-15	2015	0	0
05542EFV	EFV	31-08-17	2017	0	0
05548ATV/r	ATV/r	23-08-17	2017	0	0
05556EFV	EFV	27-06-16	2016	0	0
05557ATV/r	ATV/r	06-12-17	2017	0	0
05561ATV/r	ATV/r	23-08-18	2018	0	0
05575EFV	EFV	04-02-15	2015	0	0
05583EFV	EFV	24-05-17	2017	0	0
05584EFV	EFV	29-10-14	2014	0	0
05589EFV	EFV	21-10-14	2014	0	0
05602ATV/r	ATV/r	25-10-16	2016	0	0
05602EFV	EFV	07-12-15	2015	0	0
05604ATV/r	ATV/r	20-09-16	2016	0	0
05609EFV	EFV	09-02-16	2016	0	0
05614DTG	DTG	17-03-21	2021	0	0
05634EFV	EFV	17-10-17	2017	0	0
05637EFV	EFV	13-09-17	2017	0	0
05641EFV	EFV	22-09-15	2015	0	0
05642DTG	DTG	12-05-20	2020	0	0
05643EFV	EFV	16-03-16	2016	0	0
05646EFV	EFV	18-08-15	2015	0	0
05647EFV	EFV	13-11-17	2017	0	0
05648ATV/r	ATV/r	15-12-15	2015	0	0
05649DTG	DTG	19-09-19	2019	0	0
05650ATV/r	ATV/r	18-09-17	2017	0	1
05650ATV/r	ATV/r	18-09-17	2017	1	0
05658ATV/r	ATV/r	10-05-17	2017	0	0
05665EFV	EFV	04-03-16	2016	0	0
05673ATV/r	ATV/r	23-01-15	2015	0	0
05676EFV	EFV	22-02-16	2016	0	0
05678EFV	EFV	21-11-14	2014	0	0
05689ATV/r	ATV/r	13-04-16	2016	0	0
05693EFV	EFV	16-11-16	2016	0	0
05708EFV	EFV	12-05-15	2015	0	0
05709EFV	EFV	27-03-17	2017	0	0
05712ATV/r	ATV/r	17-07-17	2017	0	0
05713ATV/r	ATV/r	26-11-15	2015	0	0
05716ATV/r	ATV/r	31-10-18	2018	0	0
05722ATV/r	ATV/r	08-09-18	2018	0	0
05728DTG	DTG	20-06-22	2022	0	0
05740ATV/r	ATV/r	05-11-15	2015	0	0
05742EFV	EFV	25-01-16	2016	0	0
05758ATV/r	ATV/r	13-05-15	2015	0	0
05778ATV/r	ATV/r	22-04-14	2014	1	0
05779EFV	EFV	25-03-19	2019	0	0
05804EFV	EFV	26-03-19	2019	0	0
05805ATV/r	ATV/r	22-04-16	2016	1	0
05826ATV/r	ATV/r	24-02-16	2016	0	0
05831EFV	EFV	29-02-16	2016	0	1
05835ATV/r	ATV/r	14-08-15	2015	0	0
05836EFV	EFV	08-01-16	2016	0	0
05853EFV	EFV	18-05-16	2016	0	0
05860ATV/r	ATV/r	30-03-15	2015	0	0
05865DTG	DTG	30-09-19	2019	0	0
05866EFV	EFV	27-09-17	2017	0	1
05880ATV/r	ATV/r	05-07-18	2018	0	0
05891ATV/r	ATV/r	18-08-14	2014	0	0
05901DTG	DTG	28-02-20	2020	0	0
05904ATV/r	ATV/r	04-04-16	2016	0	0
05914ATV/r	ATV/r	07-03-18	2018	0	0
05915EFV	EFV	24-03-14	2014	0	0
05925ATV/r	ATV/r	19-12-13	2013	0	0
05936ATV/r	ATV/r	23-10-17	2017	0	0
05944EFV	EFV	06-01-16	2016	0	0
05958ATV/r	ATV/r	13-08-15	2015	0	0
05960ATV/r	ATV/r	21-09-17	2017	0	0
05966EFV	EFV	12-10-16	2016	1	0
05969EFV	EFV	31-10-16	2016	0	0
05975ATV/r	ATV/r	22-02-16	2016	0	0
05976EFV	EFV	13-07-15	2015	0	0
05977EFV	EFV	12-03-18	2018	0	0
05989EFV	EFV	20-02-15	2015	1	0
05990ATV/r	ATV/r	10-07-17	2017	1	0
06001ATV/r	ATV/r	14-08-15	2015	0	1
06010DTG	DTG	16-06-20	2020	0	0
06012ATV/r	ATV/r	17-05-16	2016	1	0
06012ATV/r	ATV/r	17-05-16	2016	1	0
06012EFV	EFV	23-02-15	2015	1	0
06012EFV	EFV	23-02-15	2015	1	0
06048ATV/r	ATV/r	15-03-17	2017	0	0
06084ATV/r	ATV/r	09-08-18	2018	0	0
06086EFV	EFV	16-03-16	2016	0	0
06088ATV/r	ATV/r	23-08-17	2017	0	0
06101ATV/r	ATV/r	09-09-15	2015	0	0
06118ATV/r	ATV/r	16-07-15	2015	0	0
06119ATV/r	ATV/r	31-03-15	2015	0	0
06121ATV/r	ATV/r	15-03-18	2018	0	0
06126EFV	EFV	01-09-16	2016	0	0
06127EFV	EFV	24-07-15	2015	0	0
06140ATV/r	ATV/r	17-04-18	2018	0	0
06147EFV	EFV	24-08-17	2017	0	0
06159EFV	EFV	18-09-18	2018	1	0
06159EFV	EFV	18-09-18	2018	1	0
06170ATV/r	ATV/r	07-07-16	2016	0	0
06176EFV	EFV	06-04-18	2018	0	0
06181DTG	DTG	30-07-19	2019	0	0
06194ATV/r	ATV/r	08-09-16	2016	0	0
06204EFV	EFV	26-01-17	2017	1	0
06204EFV	EFV	26-01-17	2017	1	0
06206EFV	EFV	13-10-15	2015	0	0
06215ATV/r	ATV/r	18-01-19	2019	0	0
06215EFV	EFV	15-05-15	2015	1	0
06223EFV	EFV	04-08-15	2015	0	0
06224EFV	EFV	14-06-16	2016	1	0
06226ATV/r	ATV/r	31-10-17	2017	0	0
06231EFV	EFV	14-12-17	2017	0	0
06232ATV/r	ATV/r	04-05-17	2017	0	0
06234EFV	EFV	07-07-15	2015	0	0
06237ATV/r	ATV/r	23-06-15	2015	0	0
06258EFV	EFV	08-06-16	2016	0	0
06278EFV	EFV	23-01-14	2014	0	0
06294EFV	EFV	24-10-16	2016	0	1
06321EFV	EFV	05-02-15	2015	1	0
06350EFV	EFV	08-12-15	2015	0	0
06351EFV	EFV	10-03-17	2017	0	0
06359EFV	EFV	06-12-18	2018	0	0
06360EFV	EFV	07-07-15	2015	0	0
06365EFV	EFV	18-05-15	2015	0	0
06374EFV	EFV	29-01-16	2016	0	0
06380EFV	EFV	17-04-15	2015	0	0
06386ATV/r	ATV/r	09-11-15	2015	0	0
06407EFV	EFV	04-08-16	2016	0	0
06408EFV	EFV	23-07-18	2018	0	0
06417ATV/r	ATV/r	20-01-15	2015	0	1
06431ATV/r	ATV/r	20-10-16	2016	0	0
06434ATV/r	ATV/r	02-08-19	2019	0	0
06447EFV	EFV	15-10-15	2015	0	0
06450ATV/r	ATV/r	13-03-18	2018	0	0
06463EFV	EFV	13-03-17	2017	0	0
06464EFV	EFV	10-02-16	2016	0	0
06476EFV	EFV	06-01-15	2015	0	0
06503ATV/r	ATV/r	22-03-16	2016	0	0
06506ATV/r	ATV/r	05-02-14	2014	0	0
06507ATV/r	ATV/r	01-11-18	2018	0	0
06527EFV	EFV	19-04-17	2017	0	0
06534EFV	EFV	27-06-14	2014	0	0
06549EFV	EFV	17-05-18	2018	0	0
06553ATV/r	ATV/r	15-02-16	2016	0	0
06554ATV/r	ATV/r	20-11-18	2018	0	0
06555EFV	EFV	16-07-18	2018	0	0
06559EFV	EFV	07-07-15	2015	0	0
06560DTG	DTG	20-09-19	2019	0	0
06560EFV	EFV	17-11-17	2017	0	0
06564EFV	EFV	03-08-15	2015	1	0
06565ATV/r	ATV/r	03-03-16	2016	0	0
06584EFV	EFV	10-02-17	2017	0	0
06588ATV/r	ATV/r	04-11-19	2019	0	0
06597ATV/r	ATV/r	31-07-17	2017	0	0
06604EFV	EFV	04-06-14	2014	0	0
06605ATV/r	ATV/r	15-11-17	2017	0	0
06611EFV	EFV	27-01-17	2017	0	0
06618ATV/r	ATV/r	14-06-16	2016	0	0
06621EFV	EFV	10-05-16	2016	0	0
06624EFV	EFV	03-04-18	2018	0	0
06645EFV	EFV	13-11-17	2017	0	0
06650EFV	EFV	31-10-16	2016	0	0
06652EFV	EFV	17-10-16	2016	0	0
06667ATV/r	ATV/r	06-09-17	2017	0	0
06669EFV	EFV	09-12-13	2013	0	0
06670ATV/r	ATV/r	29-04-16	2016	0	1
06677EFV	EFV	17-03-16	2016	0	0
06690ATV/r	ATV/r	05-04-17	2017	0	0
06692ATV/r	ATV/r	15-03-18	2018	0	0
06696EFV	EFV	29-10-15	2015	0	0
06698EFV	EFV	17-11-16	2016	0	0
06702ATV/r	ATV/r	20-01-16	2016	0	0
06715ATV/r	ATV/r	15-07-16	2016	0	0
06717DTG	DTG	27-01-22	2022	0	0
06717EFV	EFV	05-10-15	2015	1	0
06717EFV	EFV	05-10-15	2015	1	0
06721EFV	EFV	22-01-18	2018	0	0
06746ATV/r	ATV/r	02-02-17	2017	0	0
06758EFV	EFV	07-05-14	2014	0	0
06763ATV/r	ATV/r	25-09-15	2015	0	0
06780ATV/r	ATV/r	08-06-16	2016	0	0
06785ATV/r	ATV/r	01-06-15	2015	0	0
06786EFV	EFV	13-09-16	2016	0	0
06789EFV	EFV	24-05-18	2018	0	0
06797EFV	EFV	19-02-16	2016	0	0
06802EFV	EFV	14-01-15	2015	1	0
06809EFV	EFV	11-02-19	2019	0	0
06810ATV/r	ATV/r	18-05-18	2018	0	0
06813ATV/r	ATV/r	21-09-16	2016	0	1
06823DTG	DTG	03-07-20	2020	0	0
06836ATV/r	ATV/r	24-03-17	2017	0	0
06837EFV	EFV	06-01-17	2017	0	0
06850ATV/r	ATV/r	02-02-16	2016	0	0
06854EFV	EFV	04-10-17	2017	0	0
06855EFV	EFV	03-10-16	2016	0	0
06862ATV/r	ATV/r	13-06-19	2019	0	0
06864ATV/r	ATV/r	29-06-15	2015	0	0
06884ATV/r	ATV/r	09-12-15	2015	1	0
06884ATV/r	ATV/r	09-12-15	2015	1	0
06885ATV/r	ATV/r	01-11-16	2016	0	0
06892ATV/r	ATV/r	10-05-16	2016	0	0
06897ATV/r	ATV/r	26-06-19	2019	0	0
06899ATV/r	ATV/r	24-03-16	2016	0	0
06902ATV/r	ATV/r	23-02-16	2016	0	0
06906EFV	EFV	25-10-16	2016	0	0
06908EFV	EFV	04-03-15	2015	0	0
06913ATV/r	ATV/r	15-07-15	2015	0	0
06919EFV	EFV	30-06-16	2016	0	0
06921ATV/r	ATV/r	26-01-15	2015	0	0
06934DTG	DTG	14-05-21	2021	0	0
06939EFV	EFV	07-08-18	2018	0	0
06949EFV	EFV	23-03-16	2016	1	0
06951ATV/r	ATV/r	22-08-16	2016	0	0
06971EFV	EFV	16-05-16	2016	0	0
06974ATV/r	ATV/r	12-02-15	2015	0	0
06985ATV/r	ATV/r	09-02-16	2016	0	0
06993EFV	EFV	24-02-15	2015	0	0
06997EFV	EFV	19-11-14	2014	0	0
07009ATV/r	ATV/r	14-05-19	2019	0	0
07013ATV/r	ATV/r	23-10-17	2017	0	0
07014EFV	EFV	14-09-15	2015	0	0
07017EFV	EFV	24-02-16	2016	0	0
07024ATV/r	ATV/r	02-11-17	2017	0	0
07026EFV	EFV	30-09-15	2015	0	0
07030ATV/r	ATV/r	01-10-19	2019	0	0
07038EFV	EFV	10-10-18	2018	0	0
07041ATV/r	ATV/r	20-10-16	2016	0	0
07043EFV	EFV	27-09-16	2016	0	0
07051EFV	EFV	09-03-16	2016	0	0
07070EFV	EFV	18-10-16	2016	1	0
07071EFV	EFV	15-01-15	2015	0	0
07076EFV	EFV	09-11-15	2015	0	0
07090EFV	EFV	06-08-14	2014	0	0
07100DTG	DTG	19-05-20	2020	0	0
07100EFV	EFV	04-03-19	2019	0	0
07106ATV/r	ATV/r	11-11-15	2015	0	0
07108EFV	EFV	09-11-15	2015	0	0
07110DTG	DTG	13-02-23	2023	0	0
07111EFV	EFV	12-03-15	2015	0	0
07121DTG	DTG	20-01-20	2020	0	0
07121EFV	EFV	19-05-16	2016	0	0
07125EFV	EFV	03-08-17	2017	0	0
07127ATV/r	ATV/r	31-10-16	2016	0	0
07132ATV/r	ATV/r	22-06-17	2017	0	0
07149EFV	EFV	04-05-18	2018	0	0
07159ATV/r	ATV/r	21-03-16	2016	0	0
07164ATV/r	ATV/r	15-06-15	2015	0	0
07164EFV	EFV	11-07-14	2014	0	0
07180ATV/r	ATV/r	22-06-18	2018	0	1
07197EFV	EFV	23-02-18	2018	0	0
07205ATV/r	ATV/r	31-01-19	2019	0	0
07208EFV	EFV	10-11-15	2015	0	0
07212ATV/r	ATV/r	19-03-18	2018	0	0
07221DTG	DTG	29-04-21	2021	0	0
07224ATV/r	ATV/r	19-05-15	2015	0	0
07225EFV	EFV	13-04-16	2016	0	0
07226EFV	EFV	29-03-17	2017	0	0
07231ATV/r	ATV/r	04-04-18	2018	0	1
07231ATV/r	ATV/r	04-04-18	2018	1	0
07238EFV	EFV	24-03-14	2014	1	0
07240ATV/r	ATV/r	16-09-15	2015	0	1
07244ATV/r	ATV/r	27-08-19	2019	0	0
07255EFV	EFV	15-09-17	2017	0	0
07256EFV	EFV	11-02-16	2016	0	0
07258DTG	DTG	01-11-19	2019	1	0
07260ATV/r	ATV/r	24-07-15	2015	0	0
07272ATV/r	ATV/r	11-04-16	2016	0	0
07277EFV	EFV	10-08-16	2016	0	0
07281ATV/r	ATV/r	03-06-14	2014	0	0
07286ATV/r	ATV/r	08-06-17	2017	0	0
07293ATV/r	ATV/r	28-02-18	2018	1	0
07297ATV/r	ATV/r	17-06-16	2016	0	0
07304EFV	EFV	21-04-15	2015	0	0
07307ATV/r	ATV/r	19-08-15	2015	0	0
07308EFV	EFV	25-01-16	2016	0	0
07320DTG	DTG	15-07-19	2019	0	0
07332EFV	EFV	09-11-17	2017	0	0
07340EFV	EFV	01-10-18	2018	0	0
07342EFV	EFV	18-08-16	2016	0	0
07344EFV	EFV	22-10-14	2014	0	0
07348ATV/r	ATV/r	17-12-13	2013	0	0
07351EFV	EFV	28-04-15	2015	0	0
07358EFV	EFV	23-03-18	2018	0	0
07359EFV	EFV	09-06-15	2015	0	0
07363EFV	EFV	20-11-18	2018	0	0
07375EFV	EFV	09-11-16	2016	0	0
07376DTG	DTG	15-06-20	2020	0	0
07394EFV	EFV	09-10-14	2014	0	0
07396ATV/r	ATV/r	03-02-15	2015	0	0
07402EFV	EFV	25-09-15	2015	0	1
07403ATV/r	ATV/r	21-09-17	2017	0	0
07409ATV/r	ATV/r	22-11-18	2018	0	0
07414EFV	EFV	27-03-17	2017	0	0
07426EFV	EFV	26-06-17	2017	0	0
07434EFV	EFV	25-01-16	2016	0	0
07439ATV/r	ATV/r	20-06-16	2016	0	0
07450ATV/r	ATV/r	10-06-15	2015	0	0
07455ATV/r	ATV/r	08-02-18	2018	0	0
07459DTG	DTG	12-08-21	2021	0	0
07488EFV	EFV	10-03-16	2016	0	0
07498DTG	DTG	28-02-20	2020	0	0
07508EFV	EFV	30-01-18	2018	0	0
07512EFV	EFV	24-10-14	2014	0	0
07513EFV	EFV	22-05-18	2018	0	1
07525ATV/r	ATV/r	05-01-16	2016	1	0
07528ATV/r	ATV/r	22-11-17	2017	0	0
07540EFV	EFV	14-04-14	2014	0	0
07550EFV	EFV	06-05-14	2014	0	0
07551ATV/r	ATV/r	11-04-17	2017	0	0
07553DTG	DTG	18-11-19	2019	0	0
07570ATV/r	ATV/r	16-05-17	2017	0	0
07576ATV/r	ATV/r	06-04-17	2017	0	0
07580EFV	EFV	05-06-15	2015	0	0
07583ATV/r	ATV/r	09-02-16	2016	0	0
07586ATV/r	ATV/r	27-03-19	2019	0	0
07586EFV	EFV	16-05-18	2018	0	0
07592ATV/r	ATV/r	31-08-15	2015	0	0
07593ATV/r	ATV/r	23-06-16	2016	0	0
07594ATV/r	ATV/r	31-03-16	2016	0	0
07597EFV	EFV	17-07-17	2017	0	0
07600ATV/r	ATV/r	14-03-16	2016	0	0
07603EFV	EFV	24-08-18	2018	0	0
07610EFV	EFV	20-10-16	2016	0	0
07614EFV	EFV	05-01-15	2015	0	0
07615EFV	EFV	17-10-16	2016	0	0
07628ATV/r	ATV/r	13-08-15	2015	1	0
07628ATV/r	ATV/r	13-08-15	2015	1	0
07629ATV/r	ATV/r	01-02-17	2017	0	0
07639EFV	EFV	11-03-15	2015	0	0
07644EFV	EFV	06-09-17	2017	0	0
07654ATV/r	ATV/r	06-01-15	2015	0	0
07655EFV	EFV	11-06-15	2015	0	0
07658ATV/r	ATV/r	02-07-15	2015	0	0
07670EFV	EFV	03-04-17	2017	0	0
07695EFV	EFV	17-07-19	2019	1	0
07728EFV	EFV	06-06-16	2016	0	0
07733EFV	EFV	03-01-18	2018	0	0
07740DTG	DTG	12-09-19	2019	0	0
07741ATV/r	ATV/r	05-06-19	2019	0	0
07741EFV	EFV	17-01-18	2018	0	0
07751EFV	EFV	08-11-17	2017	0	0
07755ATV/r	ATV/r	09-11-17	2017	0	0
07755EFV	EFV	26-04-17	2017	0	0
07759EFV	EFV	27-01-15	2015	0	0
07764ATV/r	ATV/r	25-11-15	2015	0	0
07764EFV	EFV	14-07-14	2014	0	0
07767EFV	EFV	01-02-16	2016	0	0
07771ATV/r	ATV/r	03-10-16	2016	0	0
07774EFV	EFV	29-10-14	2014	0	0
07775ATV/r	ATV/r	28-06-16	2016	0	0
07776ATV/r	ATV/r	11-08-17	2017	0	0
07810ATV/r	ATV/r	10-07-18	2018	0	0
07811EFV	EFV	28-10-16	2016	0	0
07813ATV/r	ATV/r	11-12-13	2013	0	0
07819EFV	EFV	28-10-14	2014	0	0
07827EFV	EFV	08-06-15	2015	1	0
07833EFV	EFV	23-08-16	2016	0	0
07841EFV	EFV	28-09-18	2018	0	0
07842ATV/r	ATV/r	02-03-16	2016	0	0
07846ATV/r	ATV/r	25-07-14	2014	0	0
07848ATV/r	ATV/r	11-05-16	2016	1	0
07848EFV	EFV	02-05-14	2014	1	0
07862ATV/r	ATV/r	16-08-16	2016	0	0
07886ATV/r	ATV/r	03-08-15	2015	0	0
07889EFV	EFV	08-02-16	2016	0	0
07901DTG	DTG	12-11-19	2019	0	0
07905ATV/r	ATV/r	29-04-15	2015	0	0
07911EFV	EFV	05-05-14	2014	0	0
07912EFV	EFV	03-04-14	2014	0	0
07925ATV/r	ATV/r	16-09-16	2016	0	0
07930ATV/r	ATV/r	15-11-18	2018	0	0
07940ATV/r	ATV/r	26-01-16	2016	0	0
07941ATV/r	ATV/r	02-10-17	2017	0	0
07941EFV	EFV	29-08-16	2016	0	0
07954DTG	DTG	03-03-23	2023	0	0
07966EFV	EFV	23-01-17	2017	0	0
07978ATV/r	ATV/r	20-02-15	2015	0	0
07979EFV	EFV	16-07-15	2015	0	0
07981DTG	DTG	01-07-22	2022	0	0
08005EFV	EFV	17-01-18	2018	0	1
08006ATV/r	ATV/r	05-05-17	2017	0	0
08009ATV/r	ATV/r	30-03-15	2015	0	0
08017EFV	EFV	08-12-16	2016	0	0
08021ATV/r	ATV/r	02-02-16	2016	0	0
08025ATV/r	ATV/r	07-11-16	2016	0	0
08026ATV/r	ATV/r	11-08-16	2016	1	0
08029EFV	EFV	06-03-18	2018	0	0
08038EFV	EFV	04-05-16	2016	0	0
08042EFV	EFV	15-02-18	2018	0	0
08055EFV	EFV	01-04-16	2016	0	0
08080EFV	EFV	24-09-15	2015	0	0
08082ATV/r	ATV/r	20-07-16	2016	0	0
08089EFV	EFV	12-05-16	2016	0	0
08094EFV	EFV	29-07-15	2015	0	0
08100ATV/r	ATV/r	28-07-16	2016	0	0
08105ATV/r	ATV/r	07-06-17	2017	0	0
08105EFV	EFV	18-03-16	2016	0	0
08119EFV	EFV	29-06-18	2018	0	0
08125EFV	EFV	19-11-13	2013	0	0
08128DTG	DTG	11-11-19	2019	0	0
08143EFV	EFV	30-09-16	2016	1	0
08145ATV/r	ATV/r	15-02-16	2016	0	0
08150EFV	EFV	13-11-14	2014	0	0
08155EFV	EFV	31-03-16	2016	1	0
08160EFV	EFV	27-10-15	2015	0	0
08162ATV/r	ATV/r	05-10-18	2018	0	0
08166EFV	EFV	16-10-18	2018	0	0
08170EFV	EFV	18-05-18	2018	0	0
08193EFV	EFV	07-07-15	2015	0	0
08196EFV	EFV	15-07-16	2016	0	1
08206ATV/r	ATV/r	23-01-20	2020	0	0
08207EFV	EFV	16-03-15	2015	0	0
08218EFV	EFV	22-11-16	2016	0	0
08219ATV/r	ATV/r	07-03-16	2016	0	0
08222ATV/r	ATV/r	14-12-15	2015	0	0
08222EFV	EFV	09-02-15	2015	0	0
08223ATV/r	ATV/r	06-10-14	2014	0	0
08224EFV	EFV	18-03-19	2019	0	0
08228ATV/r	ATV/r	28-06-17	2017	0	0
08228EFV	EFV	11-07-16	2016	0	0
08231EFV	EFV	19-03-18	2018	0	0
08235EFV	EFV	23-04-18	2018	0	0
08236EFV	EFV	25-04-18	2018	0	0
08255ATV/r	ATV/r	21-07-17	2017	0	0
08257ATV/r	ATV/r	19-07-18	2018	0	0
08261EFV	EFV	28-10-15	2015	0	0
08267ATV/r	ATV/r	01-10-13	2013	0	0
08269EFV	EFV	08-04-14	2014	0	0
08296EFV	EFV	05-10-15	2015	0	0
08302ATV/r	ATV/r	28-07-14	2014	0	0
08308ATV/r	ATV/r	04-02-19	2019	0	0
08314EFV	EFV	17-09-15	2015	0	0
08317ATV/r	ATV/r	10-03-16	2016	0	0
08321ATV/r	ATV/r	28-06-18	2018	0	0
08324EFV	EFV	01-07-19	2019	0	0
08325EFV	EFV	22-09-16	2016	0	0
08327ATV/r	ATV/r	12-02-15	2015	0	0
08331EFV	EFV	22-03-17	2017	0	0
08332ATV/r	ATV/r	10-03-18	2018	0	0
08338EFV	EFV	13-02-14	2014	0	0
08351ATV/r	ATV/r	20-02-15	2015	0	0
08352ATV/r	ATV/r	04-11-16	2016	0	0
08352EFV	EFV	11-09-15	2015	0	0
08360EFV	EFV	21-03-17	2017	0	0
08369ATV/r	ATV/r	01-09-16	2016	0	0
08373EFV	EFV	31-01-19	2019	0	0
08381EFV	EFV	16-02-16	2016	0	0
08384ATV/r	ATV/r	07-06-13	2013	0	0
08394EFV	EFV	11-01-18	2018	0	0
08422ATV/r	ATV/r	27-07-15	2015	0	0
08425ATV/r	ATV/r	15-03-18	2018	0	0
08425EFV	EFV	20-11-15	2015	0	0
08427ATV/r	ATV/r	04-11-19	2019	0	0
08433ATV/r	ATV/r	13-10-16	2016	0	0
08434EFV	EFV	31-03-17	2017	0	0
08451EFV	EFV	11-05-17	2017	0	0
08452ATV/r	ATV/r	09-06-15	2015	1	0
08456EFV	EFV	25-10-16	2016	1	0
08475EFV	EFV	15-02-19	2019	0	0
08482EFV	EFV	07-03-16	2016	0	0
08493ATV/r	ATV/r	19-10-15	2015	0	0
08498ATV/r	ATV/r	05-01-18	2018	0	0
08500DTG	DTG	03-03-22	2022	0	0
08502EFV	EFV	21-03-16	2016	0	0
08507ATV/r	ATV/r	02-03-16	2016	0	0
08520EFV	EFV	27-10-14	2014	0	0
08522EFV	EFV	25-09-14	2014	1	0
08529ATV/r	ATV/r	30-10-17	2017	1	0
08532ATV/r	ATV/r	04-11-16	2016	0	0
08534ATV/r	ATV/r	27-11-17	2017	0	0
08537DTG	DTG	11-06-20	2020	0	0
08537EFV	EFV	25-01-18	2018	0	0
08541EFV	EFV	20-03-17	2017	0	0
08545EFV	EFV	20-11-14	2014	0	0
08548EFV	EFV	22-01-19	2019	0	0
08549EFV	EFV	03-10-17	2017	0	0
08560ATV/r	ATV/r	07-07-17	2017	0	0
08564ATV/r	ATV/r	03-12-15	2015	0	0
08573EFV	EFV	28-04-16	2016	0	1
08578EFV	EFV	08-11-17	2017	0	0
08585EFV	EFV	20-03-18	2018	0	0
08613ATV/r	ATV/r	21-11-14	2014	0	0
08615EFV	EFV	16-09-14	2014	0	0
08624ATV/r	ATV/r	03-10-18	2018	0	0
08627EFV	EFV	26-01-16	2016	0	0
08640ATV/r	ATV/r	04-08-16	2016	0	1
08650ATV/r	ATV/r	28-01-20	2020	0	0
08652ATV/r	ATV/r	15-01-16	2016	0	0
08654EFV	EFV	10-05-18	2018	0	0
08659DTG	DTG	19-12-19	2019	0	0
08661EFV	EFV	05-05-14	2014	0	0
08663EFV	EFV	09-11-15	2015	0	0
08666ATV/r	ATV/r	20-05-15	2015	0	0
08668ATV/r	ATV/r	04-08-15	2015	0	0
08679DTG	DTG	08-03-21	2021	0	0
08682EFV	EFV	07-03-18	2018	0	0
08686ATV/r	ATV/r	26-11-15	2015	0	0
08696EFV	EFV	11-07-16	2016	0	0
08704EFV	EFV	04-11-15	2015	0	0
08720ATV/r	ATV/r	26-02-15	2015	0	0
08727ATV/r	ATV/r	02-10-17	2017	0	1
08745ATV/r	ATV/r	15-03-17	2017	0	0
08747EFV	EFV	08-02-16	2016	1	0
08749EFV	EFV	17-03-16	2016	0	0
08754EFV	EFV	28-10-15	2015	0	0
08765ATV/r	ATV/r	11-08-17	2017	0	0
08767ATV/r	ATV/r	03-10-17	2017	0	0
08769ATV/r	ATV/r	31-05-18	2018	0	0
08778ATV/r	ATV/r	14-08-15	2015	0	0
08784ATV/r	ATV/r	23-02-16	2016	0	1
08788DTG	DTG	04-06-21	2021	0	0
08798ATV/r	ATV/r	07-08-18	2018	0	0
08800EFV	EFV	29-07-19	2019	0	0
08819EFV	EFV	31-07-17	2017	0	0
08826EFV	EFV	09-03-17	2017	0	0
08828EFV	EFV	24-03-14	2014	0	0
08830DTG	DTG	31-05-18	2018	0	1
08837EFV	EFV	02-11-17	2017	0	0
08838EFV	EFV	10-02-15	2015	0	0
08840ATV/r	ATV/r	18-11-16	2016	0	0
08840EFV	EFV	31-07-15	2015	0	0
08843ATV/r	ATV/r	01-04-16	2016	0	0
08845ATV/r	ATV/r	21-01-16	2016	1	0
08854EFV	EFV	01-10-15	2015	0	0
08882ATV/r	ATV/r	19-09-19	2019	0	0
08883EFV	EFV	20-07-15	2015	0	1
08886ATV/r	ATV/r	03-11-16	2016	0	0
08887DTG	DTG	09-12-20	2020	0	0
08887EFV	EFV	05-09-17	2017	1	0
08887EFV	EFV	05-09-17	2017	1	0
08902ATV/r	ATV/r	10-09-18	2018	0	0
08903EFV	EFV	15-06-18	2018	0	0
08904EFV	EFV	13-06-18	2018	0	0
08906EFV	EFV	15-11-17	2017	0	0
08909ATV/r	ATV/r	11-08-16	2016	0	0
08915ATV/r	ATV/r	13-08-15	2015	0	0
08922EFV	EFV	04-03-15	2015	0	0
08924EFV	EFV	06-03-17	2017	0	0
08935ATV/r	ATV/r	27-11-15	2015	0	0
08941EFV	EFV	18-05-16	2016	0	0
08942EFV	EFV	05-10-16	2016	0	0
08944DTG	DTG	28-08-20	2020	0	0
08953EFV	EFV	28-01-15	2015	0	1
08957EFV	EFV	09-11-16	2016	0	0
08958EFV	EFV	30-01-18	2018	0	0
08960EFV	EFV	22-10-14	2014	0	1
08964ATV/r	ATV/r	10-12-13	2013	0	1
08969EFV	EFV	17-11-14	2014	0	0
08973ATV/r	ATV/r	11-09-17	2017	0	0
08987ATV/r	ATV/r	21-11-18	2018	0	0
08995EFV	EFV	25-01-16	2016	1	0
08998EFV	EFV	05-07-17	2017	0	0
08999DTG	DTG	07-07-20	2020	0	0
09008EFV	EFV	02-02-15	2015	1	0
09022ATV/r	ATV/r	11-07-16	2016	0	0
09043EFV	EFV	29-11-16	2016	0	0
09047EFV	EFV	15-07-16	2016	0	0
09051ATV/r	ATV/r	06-04-16	2016	0	0
09065DTG	DTG	15-10-19	2019	0	0
09071EFV	EFV	19-06-15	2015	0	1
09078EFV	EFV	17-02-17	2017	0	0
09081EFV	EFV	24-11-16	2016	0	0
09082EFV	EFV	31-08-17	2017	0	0
09109ATV/r	ATV/r	19-06-15	2015	0	0
09132EFV	EFV	11-09-17	2017	0	0
09148EFV	EFV	20-07-15	2015	1	0
09149ATV/r	ATV/r	12-09-16	2016	0	0
09155DTG	DTG	01-07-20	2020	1	0
09163EFV	EFV	05-08-19	2019	0	0
09164ATV/r	ATV/r	19-01-17	2017	0	0
09164EFV	EFV	07-10-16	2016	0	0
09169EFV	EFV	18-10-16	2016	0	0
09178ATV/r	ATV/r	07-02-17	2017	0	0
09180EFV	EFV	17-03-16	2016	0	0
09186EFV	EFV	19-05-15	2015	0	0
09189ATV/r	ATV/r	30-10-17	2017	0	0
09203EFV	EFV	22-05-15	2015	0	0
09211ATV/r	ATV/r	19-06-15	2015	0	1
09212EFV	EFV	04-04-14	2014	0	1
09213EFV	EFV	03-02-15	2015	0	0
09221ATV/r	ATV/r	30-08-17	2017	0	0
09223EFV	EFV	03-12-15	2015	0	0
09236EFV	EFV	24-09-15	2015	0	0
09241ATV/r	ATV/r	12-02-16	2016	0	0
09242DTG	DTG	26-08-19	2019	0	0
09251ATV/r	ATV/r	12-11-18	2018	0	0
09253ATV/r	ATV/r	06-02-17	2017	0	0
09253EFV	EFV	23-07-15	2015	0	0
09263EFV	EFV	25-02-19	2019	1	0
09282EFV	EFV	02-05-18	2018	0	0
09285EFV	EFV	20-03-18	2018	0	0
09287DTG	DTG	22-03-17	2017	0	0
09304ATV/r	ATV/r	16-01-18	2018	0	0
09321EFV	EFV	15-04-14	2014	0	0
09322ATV/r	ATV/r	06-12-18	2018	0	0
09335ATV/r	ATV/r	24-02-16	2016	0	0
09336ATV/r	ATV/r	16-01-19	2019	0	0
09338EFV	EFV	17-11-16	2016	0	0
09339EFV	EFV	03-08-18	2018	0	0
09348ATV/r	ATV/r	29-01-18	2018	0	0
09351ATV/r	ATV/r	25-11-13	2013	0	0
09356DTG	DTG	30-09-19	2019	0	0
09356EFV	EFV	22-10-18	2018	0	0
09368ATV/r	ATV/r	12-09-16	2016	0	0
09377ATV/r	ATV/r	09-04-18	2018	0	0
09388ATV/r	ATV/r	08-01-16	2016	1	0
09388ATV/r	ATV/r	08-01-16	2016	1	0
09388ATV/r	ATV/r	08-01-16	2016	1	0
09388ATV/r	ATV/r	08-01-16	2016	1	0
09396ATV/r	ATV/r	13-02-19	2019	0	0
09399EFV	EFV	10-05-16	2016	0	0
09408EFV	EFV	07-06-16	2016	0	0
09410DTG	DTG	12-09-19	2019	0	0
09421EFV	EFV	11-05-16	2016	0	0
09425EFV	EFV	12-01-15	2015	0	0
09429ATV/r	ATV/r	11-10-19	2019	0	0
09430EFV	EFV	16-08-16	2016	0	0
09436ATV/r	ATV/r	28-05-15	2015	0	0
09451ATV/r	ATV/r	03-06-19	2019	0	0
09453EFV	EFV	05-04-16	2016	0	0
09454ATV/r	ATV/r	28-05-19	2019	0	0
09472DTG	DTG	05-07-19	2019	0	0
09474EFV	EFV	16-04-15	2015	0	0
09477ATV/r	ATV/r	14-09-19	2019	0	0
09479DTG	DTG	06-02-20	2020	0	0
09479EFV	EFV	11-06-18	2018	0	0
09485EFV	EFV	09-08-18	2018	0	0
09495ATV/r	ATV/r	26-03-14	2014	0	0
09496ATV/r	ATV/r	18-05-18	2018	0	0
09500ATV/r	ATV/r	17-04-15	2015	0	0
09512DTG	DTG	18-06-19	2019	0	1
09514ATV/r	ATV/r	29-06-18	2018	0	0
09515ATV/r	ATV/r	06-02-18	2018	0	0
09532EFV	EFV	24-07-18	2018	0	0
09537EFV	EFV	04-06-18	2018	0	0
09542EFV	EFV	08-08-14	2014	0	0
09545ATV/r	ATV/r	19-03-18	2018	0	0
09554ATV/r	ATV/r	10-02-16	2016	0	0
09556EFV	EFV	22-06-15	2015	0	0
09565DTG	DTG	14-08-20	2020	0	0
09572ATV/r	ATV/r	10-03-14	2014	0	0
09597EFV	EFV	11-02-14	2014	0	0
09598ATV/r	ATV/r	13-03-19	2019	0	0
09603EFV	EFV	16-04-15	2015	0	0
09606ATV/r	ATV/r	27-09-17	2017	1	0
09610EFV	EFV	19-04-17	2017	0	0
09618ATV/r	ATV/r	04-09-18	2018	0	0
09656EFV	EFV	25-07-16	2016	0	0
09660ATV/r	ATV/r	27-01-20	2020	0	0
09673EFV	EFV	26-04-18	2018	0	0
09674ATV/r	ATV/r	03-07-18	2018	0	0
09697EFV	EFV	27-07-16	2016	0	0
09701EFV	EFV	04-02-19	2019	0	0
09709ATV/r	ATV/r	15-09-16	2016	0	0
09710ATV/r	ATV/r	28-03-19	2019	0	0
09720DTG	DTG	19-12-19	2019	0	0
09720EFV	EFV	10-06-15	2015	0	0
09724EFV	EFV	10-11-14	2014	0	0
09729ATV/r	ATV/r	14-11-18	2018	0	0
09741ATV/r	ATV/r	06-12-18	2018	0	0
09752ATV/r	ATV/r	28-05-15	2015	0	0
09760ATV/r	ATV/r	25-08-14	2014	0	0
09763ATV/r	ATV/r	11-06-15	2015	0	0
09764ATV/r	ATV/r	21-06-16	2016	0	0
09766EFV	EFV	10-11-14	2014	0	0
09767EFV	EFV	07-07-15	2015	0	0
09793EFV	EFV	16-02-18	2018	0	0
09805DTG	DTG	30-03-20	2020	0	0
09809ATV/r	ATV/r	18-01-16	2016	1	0
09809EFV	EFV	11-06-15	2015	1	0
09825ATV/r	ATV/r	02-08-16	2016	0	0
09827ATV/r	ATV/r	19-04-18	2018	0	0
09830EFV	EFV	23-05-18	2018	0	0
09839ATV/r	ATV/r	10-05-18	2018	0	0
09841EFV	EFV	22-09-15	2015	0	0
09844ATV/r	ATV/r	20-04-15	2015	0	0
09846ATV/r	ATV/r	10-02-16	2016	0	0
09851ATV/r	ATV/r	28-08-18	2018	0	0
09885EFV	EFV	10-02-16	2016	0	0
09895ATV/r	ATV/r	12-08-16	2016	0	0
09905EFV	EFV	08-06-15	2015	0	0
09914ATV/r	ATV/r	14-10-16	2016	0	0
09917ATV/r	ATV/r	18-01-19	2019	0	0
09917EFV	EFV	20-03-18	2018	0	0
09923EFV	EFV	13-07-15	2015	0	0
09926ATV/r	ATV/r	01-03-18	2018	0	0
09932EFV	EFV	23-10-15	2015	0	1
09948ATV/r	ATV/r	29-03-16	2016	0	0
09950DTG	DTG	09-09-19	2019	0	0
09950EFV	EFV	19-05-15	2015	0	0
09959EFV	EFV	27-04-15	2015	0	1
09960ATV/r	ATV/r	13-07-15	2015	0	0
09961EFV	EFV	29-01-16	2016	0	0
09962ATV/r	ATV/r	08-02-19	2019	0	0
09964ATV/r	ATV/r	07-08-17	2017	0	0
09971ATV/r	ATV/r	15-07-15	2015	0	0
09976ATV/r	ATV/r	31-01-17	2017	0	0
09979EFV	EFV	12-03-18	2018	0	0
09982ATV/r	ATV/r	20-09-16	2016	0	0
09983ATV/r	ATV/r	26-10-15	2015	0	0
09989ATV/r	ATV/r	01-09-17	2017	1	0
09994DTG	DTG	13-09-19	2019	0	0
10000ATV/r	ATV/r	15-01-18	2018	0	1
10008ATV/r	ATV/r	16-09-15	2015	0	0
10011EFV	EFV	27-03-19	2019	0	0
10012ATV/r	ATV/r	26-01-18	2018	0	0
10014EFV	EFV	22-10-15	2015	0	0
10016ATV/r	ATV/r	23-03-16	2016	0	0
10016EFV	EFV	13-10-14	2014	0	0
10020EFV	EFV	10-10-16	2016	1	0
10027EFV	EFV	24-02-16	2016	0	0
10037EFV	EFV	12-01-18	2018	0	0
10040EFV	EFV	24-05-16	2016	0	0
10043EFV	EFV	25-07-14	2014	0	0
10044EFV	EFV	16-10-17	2017	0	0
10058EFV	EFV	08-06-16	2016	0	0
10073EFV	EFV	09-05-18	2018	0	0
10077ATV/r	ATV/r	07-01-16	2016	0	0
10087ATV/r	ATV/r	23-01-18	2018	0	0
10088EFV	EFV	16-10-15	2015	0	0
10102ATV/r	ATV/r	11-10-13	2013	0	0
10104DTG	DTG	14-06-21	2021	1	0
10114EFV	EFV	27-06-16	2016	0	0
10131EFV	EFV	24-09-15	2015	0	0
10136ATV/r	ATV/r	19-10-17	2017	0	0
10140ATV/r	ATV/r	09-09-16	2016	0	0
10160ATV/r	ATV/r	04-07-17	2017	0	0
10160EFV	EFV	15-06-15	2015	0	0
10166ATV/r	ATV/r	27-05-15	2015	0	0
10168ATV/r	ATV/r	22-11-16	2016	0	0
10175ATV/r	ATV/r	05-11-19	2019	0	0
10183ATV/r	ATV/r	09-10-17	2017	0	0
10187ATV/r	ATV/r	14-10-16	2016	0	0
10192EFV	EFV	09-05-18	2018	0	0
10199EFV	EFV	06-09-18	2018	0	0
10203EFV	EFV	29-01-16	2016	0	0
10214ATV/r	ATV/r	04-01-16	2016	0	0
10244ATV/r	ATV/r	12-12-19	2019	0	0
10246DTG	DTG	27-03-23	2023	0	0
10251ATV/r	ATV/r	29-05-17	2017	0	0
10253ATV/r	ATV/r	17-04-19	2019	0	0
10253EFV	EFV	14-09-18	2018	0	0
10254EFV	EFV	06-02-15	2015	0	0
10260ATV/r	ATV/r	15-02-16	2016	0	0
10269ATV/r	ATV/r	13-09-16	2016	0	0
10271EFV	EFV	20-02-14	2014	0	0
10274EFV	EFV	19-11-15	2015	0	1
10278EFV	EFV	05-03-15	2015	1	0
10281EFV	EFV	01-08-16	2016	0	0
10285ATV/r	ATV/r	24-10-16	2016	0	0
10287EFV	EFV	08-03-16	2016	0	0
10288EFV	EFV	16-04-14	2014	0	1
10288EFV	EFV	16-04-14	2014	1	0
10293DTG	DTG	04-10-19	2019	0	0
10295EFV	EFV	26-07-16	2016	0	0
10302EFV	EFV	09-01-17	2017	0	0
10308ATV/r	ATV/r	21-04-16	2016	0	0
10323ATV/r	ATV/r	03-10-18	2018	0	0
10338EFV	EFV	23-03-16	2016	0	0
10356ATV/r	ATV/r	03-06-16	2016	0	0
10360ATV/r	ATV/r	30-09-15	2015	1	0
10361ATV/r	ATV/r	07-06-19	2019	0	0
10361EFV	EFV	10-08-16	2016	0	0
10373EFV	EFV	01-07-14	2014	0	0
10381EFV	EFV	02-11-15	2015	0	0
10385ATV/r	ATV/r	25-08-15	2015	0	0
10389ATV/r	ATV/r	27-09-16	2016	0	0
10397ATV/r	ATV/r	18-07-16	2016	1	0
10397ATV/r	ATV/r	18-07-16	2016	1	0
10397EFV	EFV	22-10-14	2014	1	0
10397EFV	EFV	22-10-14	2014	1	0
10398EFV	EFV	04-02-15	2015	1	0
10399ATV/r	ATV/r	05-04-16	2016	0	0
10416EFV	EFV	17-08-17	2017	0	0
10419EFV	EFV	23-04-15	2015	0	0
10422ATV/r	ATV/r	09-02-17	2017	0	0
10432ATV/r	ATV/r	02-02-16	2016	1	0
10432ATV/r	ATV/r	02-02-16	2016	1	0
10441ATV/r	ATV/r	23-02-16	2016	0	0
10443ATV/r	ATV/r	21-11-19	2019	0	0
10460EFV	EFV	24-06-16	2016	0	0
10480EFV	EFV	10-09-15	2015	0	0
10481DTG	DTG	09-10-19	2019	0	0
10493ATV/r	ATV/r	09-09-15	2015	0	0
10498EFV	EFV	03-02-16	2016	0	0
10503ATV/r	ATV/r	17-01-14	2014	0	0
10518ATV/r	ATV/r	12-07-18	2018	0	0
10532DTG	DTG	20-05-20	2020	0	0
10542ATV/r	ATV/r	23-10-15	2015	0	0
10544EFV	EFV	25-02-16	2016	0	0
10552ATV/r	ATV/r	21-05-18	2018	0	0
10554EFV	EFV	23-09-16	2016	0	0
10556EFV	EFV	23-09-16	2016	0	0
10557EFV	EFV	29-09-16	2016	0	0
10569EFV	EFV	09-11-18	2018	0	0
10572ATV/r	ATV/r	29-05-14	2014	0	0
10593ATV/r	ATV/r	23-02-17	2017	0	0
10597EFV	EFV	10-02-16	2016	1	0
10611EFV	EFV	22-03-17	2017	0	0
10615EFV	EFV	04-03-16	2016	0	0
10616DTG	DTG	08-04-21	2021	0	0
10623EFV	EFV	04-04-19	2019	1	0
10627ATV/r	ATV/r	15-02-16	2016	0	0
10634EFV	EFV	18-11-15	2015	0	0
10647DTG	DTG	18-02-20	2020	0	0
10662EFV	EFV	19-11-15	2015	1	0
10664ATV/r	ATV/r	10-05-17	2017	0	0
10666ATV/r	ATV/r	02-09-15	2015	0	0
10667EFV	EFV	17-09-18	2018	0	0
10668EFV	EFV	27-02-19	2019	0	0
10699EFV	EFV	06-08-15	2015	0	1
10705EFV	EFV	08-01-16	2016	0	0
10706EFV	EFV	11-05-16	2016	0	0
10710DTG	DTG	03-06-19	2019	0	0
10721DTG	DTG	21-10-19	2019	0	0
10722EFV	EFV	20-11-14	2014	0	0
10723EFV	EFV	25-02-15	2015	0	0
10724ATV/r	ATV/r	08-04-15	2015	0	0
10725EFV	EFV	20-02-14	2014	1	0
10729EFV	EFV	23-02-16	2016	0	0
10732EFV	EFV	21-04-16	2016	0	1
10741ATV/r	ATV/r	18-08-16	2016	0	0
10741EFV	EFV	02-03-16	2016	0	0
10756DTG	DTG	06-04-23	2023	0	0
10757EFV	EFV	29-03-17	2017	0	0
10769EFV	EFV	11-11-14	2014	0	0
10773ATV/r	ATV/r	03-06-15	2015	0	0
10791EFV	EFV	15-11-16	2016	0	0
10792EFV	EFV	08-01-15	2015	0	0
10806DTG	DTG	16-03-18	2018	0	0
10806EFV	EFV	16-05-17	2017	0	0
10808EFV	EFV	16-07-18	2018	0	0
10815EFV	EFV	31-01-19	2019	0	0
10823ATV/r	ATV/r	21-07-16	2016	0	0
10826ATV/r	ATV/r	28-02-18	2018	0	0
10830EFV	EFV	17-02-15	2015	0	1
10831EFV	EFV	25-01-17	2017	0	0
10832DTG	DTG	23-03-23	2023	0	0
10832EFV	EFV	22-09-16	2016	0	0
10837ATV/r	ATV/r	24-06-14	2014	0	0
10850EFV	EFV	17-08-15	2015	0	0
10859EFV	EFV	28-05-18	2018	0	0
10866ATV/r	ATV/r	20-06-19	2019	0	0
10868EFV	EFV	31-03-15	2015	0	0
10891EFV	EFV	01-11-16	2016	0	0
10903EFV	EFV	22-10-15	2015	0	0
10914ATV/r	ATV/r	04-10-17	2017	1	0
10944EFV	EFV	03-11-16	2016	0	0
10947ATV/r	ATV/r	27-02-17	2017	0	1
10959EFV	EFV	01-03-16	2016	0	0
10979EFV	EFV	11-09-15	2015	1	0
10979EFV	EFV	11-09-15	2015	1	0
10987EFV	EFV	29-08-17	2017	1	0
10991EFV	EFV	21-03-17	2017	1	0
11013ATV/r	ATV/r	22-04-16	2016	0	1
11018EFV	EFV	01-03-16	2016	0	0
11032ATV/r	ATV/r	20-04-15	2015	0	0
11045ATV/r	ATV/r	07-05-18	2018	0	0
11055EFV	EFV	11-06-18	2018	0	0
11058EFV	EFV	07-04-17	2017	0	0
11059EFV	EFV	14-09-15	2015	0	0
11063EFV	EFV	06-06-16	2016	0	0
11074ATV/r	ATV/r	11-10-18	2018	0	0
11082ATV/r	ATV/r	09-04-19	2019	0	0
11087EFV	EFV	11-10-13	2013	0	1
11099EFV	EFV	25-06-18	2018	0	0
11102EFV	EFV	20-01-17	2017	0	0
11103ATV/r	ATV/r	04-01-16	2016	0	0
11113ATV/r	ATV/r	11-01-16	2016	0	0
11117EFV	EFV	22-10-15	2015	1	0
11119EFV	EFV	23-03-18	2018	0	0
11128DTG	DTG	09-09-19	2019	0	0
11135EFV	EFV	05-05-14	2014	0	0
11138EFV	EFV	08-04-14	2014	0	0
11139DTG	DTG	20-09-19	2019	0	0
11162ATV/r	ATV/r	17-03-16	2016	0	0
11166EFV	EFV	06-03-15	2015	0	0
11185ATV/r	ATV/r	28-03-19	2019	0	0
11193ATV/r	ATV/r	27-02-13	2013	0	0
11196EFV	EFV	16-11-15	2015	0	0
11200EFV	EFV	13-02-17	2017	0	0
11207ATV/r	ATV/r	26-06-15	2015	0	0
11210EFV	EFV	23-02-15	2015	0	0
11213EFV	EFV	12-05-17	2017	0	0
11218ATV/r	ATV/r	02-10-15	2015	0	0
11223EFV	EFV	28-03-19	2019	0	0
11225ATV/r	ATV/r	04-03-13	2013	0	0
11239EFV	EFV	06-10-15	2015	0	0
11248ATV/r	ATV/r	24-09-18	2018	0	0
11250DTG	DTG	20-08-21	2021	0	0
11250EFV	EFV	26-08-15	2015	0	0
11253EFV	EFV	12-09-16	2016	0	0
11258ATV/r	ATV/r	27-03-18	2018	1	0
11267EFV	EFV	09-04-14	2014	0	0
11268EFV	EFV	16-04-14	2014	0	0
11270EFV	EFV	21-06-16	2016	0	0
11273EFV	EFV	01-04-14	2014	0	0
11278ATV/r	ATV/r	25-06-15	2015	0	0
11284ATV/r	ATV/r	09-07-18	2018	0	0
11290ATV/r	ATV/r	28-11-16	2016	0	1
11305EFV	EFV	28-08-19	2019	0	0
11306ATV/r	ATV/r	08-09-17	2017	0	0
11309EFV	EFV	19-04-18	2018	0	0
11311EFV	EFV	16-09-15	2015	0	0
11312ATV/r	ATV/r	15-04-15	2015	0	0
11319ATV/r	ATV/r	12-09-18	2018	0	0
11320EFV	EFV	11-07-18	2018	0	0
11349ATV/r	ATV/r	01-02-16	2016	0	0
11350ATV/r	ATV/r	08-11-17	2017	0	0
11356ATV/r	ATV/r	25-09-19	2019	0	0
11369EFV	EFV	10-10-16	2016	1	0
11374EFV	EFV	14-05-18	2018	1	0
11374EFV	EFV	14-05-18	2018	1	0
11375EFV	EFV	24-10-18	2018	0	1
11385ATV/r	ATV/r	21-09-16	2016	0	0
11385EFV	EFV	22-10-14	2014	0	0
11394EFV	EFV	22-03-16	2016	0	0
11400ATV/r	ATV/r	11-01-17	2017	0	0
11423EFV	EFV	04-11-14	2014	1	0
11424ATV/r	ATV/r	01-07-19	2019	0	0
11434ATV/r	ATV/r	13-09-17	2017	0	0
11442ATV/r	ATV/r	11-06-19	2019	1	0
11443EFV	EFV	05-07-17	2017	0	0
11445EFV	EFV	24-09-14	2014	0	0
11451ATV/r	ATV/r	21-02-18	2018	0	0
11477EFV	EFV	29-06-15	2015	0	0
11478ATV/r	ATV/r	03-04-13	2013	1	0
11489EFV	EFV	13-09-18	2018	0	0
11498ATV/r	ATV/r	30-01-14	2014	0	0
11505EFV	EFV	17-11-16	2016	0	0
11506EFV	EFV	01-10-18	2018	0	0
11507DTG	DTG	14-07-20	2020	0	0
11508ATV/r	ATV/r	04-06-15	2015	1	0
11510EFV	EFV	04-02-15	2015	0	0
11512EFV	EFV	08-02-16	2016	0	0
11515ATV/r	ATV/r	12-07-16	2016	0	0
11534ATV/r	ATV/r	12-10-17	2017	0	0
11535EFV	EFV	28-10-14	2014	0	0
11537EFV	EFV	22-04-15	2015	0	0
11544ATV/r	ATV/r	23-05-18	2018	0	0
11547EFV	EFV	25-08-17	2017	0	0
11548ATV/r	ATV/r	16-11-17	2017	0	0
11548EFV	EFV	23-05-16	2016	0	0
11549EFV	EFV	24-10-16	2016	0	0
11550ATV/r	ATV/r	16-10-14	2014	0	0
11554EFV	EFV	09-03-15	2015	0	0
11563ATV/r	ATV/r	24-02-16	2016	0	0
11565DTG	DTG	27-04-21	2021	0	0
11586DTG	DTG	06-10-20	2020	1	0
11589EFV	EFV	14-02-17	2017	0	0
11602EFV	EFV	24-01-14	2014	0	0
11606DTG	DTG	07-11-19	2019	0	0
11610EFV	EFV	09-01-17	2017	0	0
11627EFV	EFV	29-09-14	2014	1	0
11629EFV	EFV	21-10-16	2016	0	0
11634DTG	DTG	03-08-20	2020	0	0
11641EFV	EFV	19-10-15	2015	0	0
11654ATV/r	ATV/r	15-07-16	2016	0	0
11660EFV	EFV	18-06-14	2014	0	0
11684ATV/r	ATV/r	07-03-17	2017	0	0
11687ATV/r	ATV/r	14-09-15	2015	0	0
11690EFV	EFV	18-03-16	2016	0	0
11692EFV	EFV	13-11-17	2017	0	1
11699ATV/r	ATV/r	31-05-18	2018	0	0
11700DTG	DTG	09-01-23	2023	0	0
11707EFV	EFV	04-04-14	2014	0	0
11708EFV	EFV	03-03-16	2016	0	0
11716EFV	EFV	21-10-16	2016	0	0
11720ATV/r	ATV/r	23-06-16	2016	0	0
11724EFV	EFV	21-08-18	2018	0	0
11733EFV	EFV	13-10-14	2014	0	0
11740EFV	EFV	07-10-16	2016	0	0
11759EFV	EFV	03-08-15	2015	0	1
11765ATV/r	ATV/r	05-02-19	2019	0	0
11776ATV/r	ATV/r	14-04-15	2015	0	0
11778DTG	DTG	17-01-20	2020	0	0
11788EFV	EFV	06-11-17	2017	0	0
11794ATV/r	ATV/r	30-10-17	2017	0	0
11794EFV	EFV	03-03-17	2017	0	0
11800ATV/r	ATV/r	01-10-15	2015	0	0
11801EFV	EFV	28-02-18	2018	0	0
11805ATV/r	ATV/r	13-03-13	2013	0	1
11806EFV	EFV	08-09-17	2017	0	0
11810EFV	EFV	29-04-16	2016	0	0
11817ATV/r	ATV/r	01-02-18	2018	0	0
11820EFV	EFV	28-04-16	2016	0	0
11837EFV	EFV	13-10-15	2015	0	0
11841ATV/r	ATV/r	20-04-16	2016	0	1
11841EFV	EFV	24-10-14	2014	0	1
11845ATV/r	ATV/r	11-11-15	2015	0	0
11856EFV	EFV	25-09-17	2017	0	0
11861EFV	EFV	30-05-16	2016	0	0
11862ATV/r	ATV/r	08-12-15	2015	0	0
11874ATV/r	ATV/r	23-05-17	2017	0	0
11874EFV	EFV	26-01-16	2016	0	0
11879EFV	EFV	29-10-15	2015	0	0
11881EFV	EFV	21-07-15	2015	0	0
11883EFV	EFV	15-11-17	2017	0	0
11892EFV	EFV	29-05-17	2017	0	0
11893ATV/r	ATV/r	22-10-18	2018	0	0
11897ATV/r	ATV/r	15-09-15	2015	0	0
11901EFV	EFV	26-08-16	2016	0	0
11903EFV	EFV	22-08-17	2017	0	0
11905ATV/r	ATV/r	01-06-15	2015	0	0
11913EFV	EFV	13-01-16	2016	0	0
11915EFV	EFV	23-06-15	2015	0	0
11929EFV	EFV	11-10-17	2017	0	0
11934EFV	EFV	12-02-15	2015	0	0
11948EFV	EFV	02-03-16	2016	0	0
11949EFV	EFV	26-10-17	2017	0	0
11950EFV	EFV	06-03-14	2014	0	0
11967EFV	EFV	23-02-16	2016	0	0
11970ATV/r	ATV/r	25-03-15	2015	0	0
11980EFV	EFV	14-04-14	2014	0	0
11982ATV/r	ATV/r	29-08-14	2014	0	0
11987EFV	EFV	17-07-15	2015	0	0
12006ATV/r	ATV/r	20-11-19	2019	0	0
12006EFV	EFV	17-02-17	2017	0	0
12019EFV	EFV	24-08-15	2015	0	0
12022ATV/r	ATV/r	08-04-16	2016	0	0
12022EFV	EFV	23-02-15	2015	0	0
12031ATV/r	ATV/r	21-09-16	2016	0	0
12031EFV	EFV	05-05-15	2015	0	0
12040DTG	DTG	12-12-19	2019	0	0
12046ATV/r	ATV/r	03-12-15	2015	0	0
12047ATV/r	ATV/r	05-09-16	2016	0	0
12051EFV	EFV	15-11-18	2018	0	0
12057ATV/r	ATV/r	09-01-17	2017	0	0
12068EFV	EFV	08-02-18	2018	0	1
12069EFV	EFV	28-10-15	2015	0	0
12073ATV/r	ATV/r	18-06-15	2015	0	0
12075EFV	EFV	14-05-15	2015	0	0
12081ATV/r	ATV/r	22-09-15	2015	0	0
12084DTG	DTG	11-10-19	2019	0	0
12085EFV	EFV	29-06-17	2017	0	0
12086EFV	EFV	26-10-18	2018	0	0
12092EFV	EFV	18-02-15	2015	0	0
12099EFV	EFV	06-06-16	2016	0	0
12104ATV/r	ATV/r	15-05-14	2014	0	0
12105EFV	EFV	18-05-16	2016	0	0
12110ATV/r	ATV/r	12-08-16	2016	0	0
12112EFV	EFV	30-06-14	2014	0	0
12122EFV	EFV	17-06-16	2016	0	0
12123ATV/r	ATV/r	27-04-16	2016	0	0
12127ATV/r	ATV/r	04-03-15	2015	0	0
12132EFV	EFV	10-02-15	2015	0	0
12135EFV	EFV	07-04-14	2014	1	0
12139EFV	EFV	10-11-14	2014	0	0
12147EFV	EFV	30-01-14	2014	1	0
12150DTG	DTG	17-09-19	2019	0	0
12153DTG	DTG	28-01-22	2022	0	0
12161ATV/r	ATV/r	22-08-16	2016	0	0
12185EFV	EFV	09-02-15	2015	0	0
12186EFV	EFV	19-05-15	2015	0	0
12195EFV	EFV	22-11-16	2016	0	0
12196DTG	DTG	13-12-21	2021	0	0
12196EFV	EFV	10-11-14	2014	1	0
12200ATV/r	ATV/r	13-03-14	2014	0	0
12201EFV	EFV	07-07-15	2015	0	0
12207DTG	DTG	27-09-19	2019	0	0
12216EFV	EFV	26-02-16	2016	0	0
12218ATV/r	ATV/r	19-06-17	2017	0	0
12224EFV	EFV	27-10-17	2017	0	0
12231EFV	EFV	24-03-17	2017	0	0
12232ATV/r	ATV/r	22-11-18	2018	0	0
12233ATV/r	ATV/r	01-09-16	2016	0	0
12244EFV	EFV	10-02-17	2017	0	0
12255EFV	EFV	22-10-14	2014	0	0
12273ATV/r	ATV/r	22-05-15	2015	0	1
12284EFV	EFV	26-03-18	2018	0	0
12293ATV/r	ATV/r	30-08-18	2018	0	0
12304EFV	EFV	05-09-16	2016	0	0
12305ATV/r	ATV/r	14-10-19	2019	0	0
12309ATV/r	ATV/r	23-07-15	2015	0	0
12310ATV/r	ATV/r	31-07-17	2017	0	0
12311EFV	EFV	18-11-16	2016	0	0
12318EFV	EFV	20-09-16	2016	1	0
12319EFV	EFV	25-04-17	2017	0	0
12322ATV/r	ATV/r	03-07-18	2018	0	0
12327EFV	EFV	14-07-15	2015	0	0
12332EFV	EFV	27-02-17	2017	0	0
12333ATV/r	ATV/r	08-05-15	2015	0	0
12340EFV	EFV	13-11-14	2014	0	0
12341EFV	EFV	19-06-18	2018	1	0
12344EFV	EFV	07-02-18	2018	0	0
12358ATV/r	ATV/r	07-12-16	2016	0	0
12360ATV/r	ATV/r	06-01-14	2014	0	0
12362EFV	EFV	22-10-14	2014	0	0
12364ATV/r	ATV/r	25-01-16	2016	0	0
12386ATV/r	ATV/r	03-03-16	2016	0	0
12396ATV/r	ATV/r	22-01-16	2016	0	0
12408EFV	EFV	05-01-17	2017	1	0
12408EFV	EFV	05-01-17	2017	1	0
12410ATV/r	ATV/r	26-02-18	2018	0	0
12426EFV	EFV	27-07-16	2016	0	0
12427ATV/r	ATV/r	02-05-17	2017	0	0
12449ATV/r	ATV/r	23-11-15	2015	0	0
12450EFV	EFV	03-11-16	2016	0	0
12453EFV	EFV	10-04-18	2018	0	0
12454EFV	EFV	17-02-15	2015	0	1
12458EFV	EFV	15-04-15	2015	0	0
12459EFV	EFV	03-11-14	2014	0	0
12472EFV	EFV	09-02-16	2016	0	0
12477EFV	EFV	07-04-16	2016	0	0
12478EFV	EFV	30-01-17	2017	0	0
12493ATV/r	ATV/r	16-12-19	2019	0	0
12497ATV/r	ATV/r	24-03-16	2016	0	0
12498EFV	EFV	21-07-16	2016	0	0
12522ATV/r	ATV/r	06-03-18	2018	1	0
12522ATV/r	ATV/r	06-03-18	2018	1	0
12524EFV	EFV	08-08-18	2018	0	0
12525EFV	EFV	06-08-18	2018	0	0
12526EFV	EFV	22-03-16	2016	0	0
12529EFV	EFV	27-01-17	2017	1	0
[truncated: 197 more rows]
